# Supplementary material for: From Implicit to Explicit: An Interaction-Reorganization Approach to Molecular Solvation Energy
Source: J Chem Theory Comput. 2024 Dec 13;20(24):10961–71. doi: 10.1021/acs.jctc.4c01283 (PMC11674157; doi:10.1021/acs.jctc.4c01283)
Supplement: Supplementary file 2 — ct4c01283_si_002.xlsx [file ct4c01283_si_002.xlsx]

## Sheet: TrainingSet
	#NAME	ΔHint	-TΔSint	ΔGint	SAS	SAV	LCPO	MOLSUR		ΔGexp		PBSA	GBSA	SMD			IRS1					IRS(3/2)					IRS2					IRS3					IRS4
														M05-2X/6-31G*	B3LYP/6-31G*		IRSSAS	IRSSAV	IRSLCPO	IRSMS		IRSSAS	IRSSAV	IRSLCPO	IRSMS		IRSSAS	IRSSAV	IRSLCPO	IRSMS		IRSSAS	IRSSAV	IRSLCPO	IRSMS		IRSSAS	IRSSAV	IRSLCPO
1	0168chl	-13.5639	4.9483	-8.6156	243.044	349.439	195.486	107.186		-0.25		-1.1258	-2.8994	-0.8429	-0.647		-1.20933	-1.11388	-1.38643	-1.18858		-0.21463	-0.11545	-0.52305	-0.192212		-0.30896	-0.201635	-0.616883	-0.280581		-0.0778037	-0.0234913	-0.358029	-0.0879934		-0.0775349	-0.0219446	-0.344243	-0.0874629
2	0073pen	-24.8534	7.3277	-17.5257	287.362	427.646	269.097	134.614		-3.03		-5.357	-7.6954	-2.7194	-1.978		-4.04484	-4.00558	-2.93355	-4.06575		-4.42099	-4.37407	-3.19477	-4.4437		-4.31531	-4.27143	-3.09881	-4.34015		-4.5737	-4.46837	-3.39168	-4.5516		-4.57183	-4.47727	-3.43404	-4.55703
3	test1061	-48.8856	11.4016	-37.484	408.745	667.124	313.097	220.397		-8		-15.8075	-15.3675	-8.1824	-6.972		-9.7159	-9.47575	-10.3664	-9.34472		-10.5465	-10.2736	-11.1099	-10.1343		-10.639	-10.3735	-11.1796	-10.2317		-10.3808	-10.1307	-10.8815	-9.97458		-10.3623	-10.1453	-10.8121	-9.99561
4	0067but	-18.7905	6.7213	-12.0692	288.044	433.622	245.069	136.834		-2.21		-1.254	-2.5648	-0.8319	-0.222		-1.45238	-1.39096	-1.29522	-1.39316		-1.00064	-0.943353	-0.922931	-0.936243		-0.973519	-0.91049	-0.905299	-0.904277		-1.01917	-0.950612	-0.951278	-0.946971		-1.01855	-0.957745	-0.991974	-0.950631
5	0108pyr	-21.5731	8.9953	-12.5778	250.756	347.566	185.333	112.718		-5.48		-4.9302	-3.7068	-5.1337	-4.722		-2.8393	-2.97383	-3.48191	-2.78716		-2.6026	-2.74785	-3.29129	-2.54448		-2.56471	-2.70949	-3.25975	-2.5054		-2.62783	-2.75391	-3.32542	-2.55634		-2.62714	-2.76158	-3.37448	-2.56029
6	0142die	-15.3347	3.8075	-11.5272	289.686	424.315	263.764	135.255		-1.43		0.055	-1.3964	-0.4842	-0.14		-1.14643	-1.28632	-0.440615	-1.21385		-0.589838	-0.755688	0.0476878	-0.665932		-0.577114	-0.736987	0.0508034	-0.648		-0.589205	-0.749208	0.0388217	-0.661749		-0.588658	-0.755468	0.00498862	-0.664961
7	0061tet	-16.3363	4.5535	-11.7828	244.834	342.796	196.889	108.951		-3.47		-2.5987	-2.2117	-2.5623	-1.966		-2.64686	-2.68123	-2.74907	-2.59364		-2.28771	-2.32316	-2.41972	-2.22841		-2.26982	-2.30353	-2.40762	-2.20874		-2.28355	-2.31095	-2.42263	-2.21845		-2.28298	-2.31751	-2.46393	-2.2218
8	test1007	-49.8098	12.3817	-37.4281	500.111	872.913	420.056	281.162		-8.2		-10.1247	-12.9817	-6.1682	-4.636		-6.87852	-6.22666	-6.83127	-6.4087		-7.40484	-6.70764	-7.3854	-6.88685		-7.49269	-6.79243	-7.45788	-6.97196		-7.26755	-6.59589	-7.18775	-6.75795		-7.24915	-6.61066	-7.1104	-6.779
9	0173tri	-11.4497	2.303	-9.1467	241.218	349.54	175.097	104.659		-0.39		0.054	-0.7402	0.4348	0.615		-1.51581	-1.35768	-2.29179	-1.55935		-0.643609	-0.473521	-1.56266	-0.692154		-0.715016	-0.537736	-1.63426	-0.75877		-0.530644	-0.396017	-1.42367	-0.603659		-0.530341	-0.396304	-1.42402	-0.603972
10	0050met	-24.9436	7.7323	-17.2113	255.055	377.053	228.181	115.984		-4.51		-7.6601	-6.2345	-4.233	-3.604		-4.89064	-4.65275	-4.13655	-4.80998		-5.33545	-5.06112	-4.43916	-5.24454		-5.23287	-4.96331	-4.34386	-5.1459		-5.47432	-5.14512	-4.62001	-5.34024		-5.47256	-5.15409	-4.66704	-5.34561
11	test1017	-40.262	9.0916	-31.1704	551.734	952.024	460.639	306.946		-6.5		-5.3534	-6.2747	-4.3389	-3.195		-2.34117	-2.09636	-2.71612	-2.23094		-2.73986	-2.51803	-3.30104	-2.62363		-2.72646	-2.49555	-3.28889	-2.60216		-2.83259	-2.58403	-3.37312	-2.69299		-2.82192	-2.58762	-3.28403	-2.703
12	0221tri	-42.431	11.0534	-31.3776	397.712	635.243	343.847	205.997		-7.8		-9.7864	-9.5853	-7.5568	-6.228		-7.17762	-7.15382	-6.64126	-7.16232		-8.09475	-8.06804	-7.43549	-8.07781		-8.09079	-8.07067	-7.42203	-8.07846		-8.137	-8.0841	-7.4693	-8.09379		-8.12614	-8.08737	-7.38764	-8.10376
13	test1039	-97.1973	24.1148	-73.0825	625.369	1045.37	523	348.636		-15.5		-35.6289	-28.4611	-23.9384	-21.659		-19.8274	-19.9986	-19.3108	-19.9466		-15.3365	-15.528	-15.2448	-15.4681		-15.4095	-15.5699	-15.357	-15.5161		-15.2974	-15.1925	-15.1273	-15.1187		-15.1606	-15.444	-15.5917	-15.3378
14	n007	-44.0699	14.1747	-29.8952	202.03	229.421	185.847	80.9282		-13.8		-18.4573	-18.0249	-12.6203	-11.512		-12.4996	-12.8253	-11.1673	-12.4541		-14.0453	-14.3455	-12.2357	-13.9878		-14.0274	-14.3534	-12.1983	-13.9891		-14.073	-14.3351	-12.2787	-13.9798		-14.0636	-14.3369	-12.2152	-13.9879
15	0082hep	-30.5257	8.1328	-22.3929	350.019	548.13	311.875	173.917		-3.04		-5.3415	-7.9062	-3.1174	-2.46		-4.41082	-4.36718	-3.69442	-4.47284		-5.07465	-5.03074	-4.27075	-5.1439		-4.97001	-4.92934	-4.17283	-5.04147		-5.26725	-5.15663	-4.50062	-5.28451		-5.26331	-5.16194	-4.49679	-5.28997
16	0422ftc	-9.529	1.7056	-7.8234	229.317	333.759	174.278	97.7203		0.82		1.0978	0.2116	1.6965	1.72		-1.25833	-0.993458	-1.73011	-1.26925		-0.128932	0.158413	-0.75258	-0.141324		-0.26175	0.0348046	-0.88107	-0.268215		0.0496237	0.274521	-0.532795	-0.00669593		0.0498502	0.279231	-0.498648	-0.004699
17	0145pro	-23.4931	8.5697	-14.9234	222.435	298.857	218.514	93.4802		-5.08		-10.1648	-8.7203	-4.6062	-3.877		-4.81605	-4.82047	-3.43621	-4.81153		-5.05386	-5.04143	-3.49901	-5.04672		-4.97472	-4.96779	-3.42674	-4.97174		-5.13845	-5.08438	-3.62414	-5.09871		-5.13731	-5.09354	-3.67865	-5.10367
18	test1054	-97.2661	19.66	-77.6061	609.188	1015.51	516.986	337.939		-16.2		-36.7116	-29.3807	-24.6672	-22.622		-22.4571	-22.5562	-21.5202	-22.5863		-16.9812	-17.0833	-16.4983	-17.1226		-16.9116	-16.9771	-16.4956	-17.0239		-17.4687	-17.0628	-16.9889	-17.1249		-17.3046	-17.3155	-17.2074	-17.3657
19	0171Zdi	-11.592	2.9776	-8.6144	220.055	304.585	179.444	91.9549		-1.17		-1.2191	-2.5598	-1.0621	-0.718		-1.91606	-1.81588	-1.91237	-1.91735		-0.998063	-0.886624	-1.07746	-0.999182		-1.09339	-0.975955	-1.1708	-1.09045		-0.854561	-0.788218	-0.908134	-0.88766		-0.854296	-0.786599	-0.895447	-0.887086
20	0117met	-21.7868	7.8284	-13.9584	269.502	391.836	207	123.089		-5.57		-6.6352	-7.8013	-6.0435	-5.414		-2.91319	-2.9183	-3.38488	-2.93986		-2.84427	-2.8495	-3.34585	-2.87374		-2.77797	-2.78271	-3.28799	-2.80683		-2.91725	-2.88924	-3.43753	-2.9214		-2.91631	-2.89817	-3.49175	-2.92612
21	0242dii	-23.4375	5.5239	-17.9136	322.38	502.508	269.208	158.77		-0.53		-1.9246	-2.2396	-1.1662	-0.543		-3.15023	-3.01222	-3.10243	-3.09145		-3.45658	-3.31098	-3.40158	-3.39224		-3.34767	-3.20191	-3.30344	-3.2828		-3.62444	-3.4194	-3.60433	-3.51535		-3.62244	-3.42821	-3.64424	-3.52086
22	0140dim	-11.0497	3.6828	-7.3669	224.705	295.966	203.444	95.1526		-1.54		-0.6796	-2.0088	-0.6079	-0.319		-1.18511	-1.37451	-0.569856	-1.17751		0.0369338	-0.174763	0.551034	0.045087		-0.120038	-0.324009	0.399275	-0.105561		0.239259	-0.0405269	0.792632	0.196114		0.239467	-0.0337184	0.843095	0.199048
23	0165tri	-13.2079	3.1949	-10.013	252.343	374.021	185.333	112.153		-0.25		-0.9387	-2.4623	-0.9083	-0.748		-1.58177	-1.37448	-2.34116	-1.60796		-0.854311	-0.631249	-1.74624	-0.883787		-0.891603	-0.661758	-1.78651	-0.916577		-0.782519	-0.580155	-1.65842	-0.825521		-0.782145	-0.583037	-1.67561	-0.827057
24	0060dim	-12.0543	4.447	-7.6073	209.151	263.087	187.653	85.2832		-1.92		-1.636	-2.3881	-1.0776	-0.498		-1.77693	-2.00055	-1.19504	-1.76317		-0.664258	-0.908092	-0.15075	-0.64861		-0.809047	-1.04728	-0.290061	-0.788647		-0.469328	-0.775858	0.0793719	-0.500884		-0.469113	-0.770097	0.121056	-0.498422
25	test0001	-58.4651	14.4267	-44.0384	462.86	749.103	388.639	244.552		-8.84		-18.9691	-21.1472	-10.7144	-9.173		-11.1398	-11.22	-10.8024	-11.2707		-11.4693	-11.5531	-11.0609	-11.6137		-11.6575	-11.7458	-11.221	-11.8055		-11.0656	-11.2155	-10.5512	-11.2373		-11.0357	-11.2582	-10.5667	-11.2798
26	0048pro	-23.992	10.0724	-13.9196	230.59	322.106	209.778	99.5107		-4.76		-8.6141	-6.7532	-4.7069	-4.132		-4.09209	-3.99255	-3.27646	-4.05066		-4.14725	-4.02564	-3.22736	-4.09983		-4.08322	-3.96426	-3.17025	-4.03794		-4.20793	-4.0547	-3.31845	-4.13544		-4.207	-4.0635	-3.37237	-4.14008
27	0166tri	-16.151	4.6043	-11.5467	252.952	367.833	189.722	112.838		-1.95		-3.3796	-4.4974	-3.2456	-3		-2.28582	-2.18	-2.87926	-2.29644		-1.85585	-1.74036	-2.52644	-1.86764		-1.84409	-1.72505	-2.52029	-1.85338		-1.84536	-1.72626	-2.51667	-1.85328		-1.84482	-1.73247	-2.55593	-1.85645
28	0441pho	-44.5929	12.3033	-32.2896	460.258	740.937	379.25	244.324		-7.62		-14.6309	-14.5829	-5.321	-4.466		-5.68305	-5.91972	-5.88501	-5.75598		-6.39945	-6.67631	-6.61435	-6.48236		-6.40691	-6.68614	-6.61406	-6.4903		-6.43177	-6.68623	-6.62361	-6.49274		-6.41993	-6.69053	-6.53679	-6.50397
29	0045eth	-20.0109	6.8199	-13.191	201.033	262.524	192.819	80.8358		-5.01		-7.9286	-6.138	-4.7825	-4.13		-4.65811	-4.58916	-3.50895	-4.60223		-4.69283	-4.59761	-3.39175	-4.62851		-4.64371	-4.55287	-3.34754	-4.58289		-4.72346	-4.60419	-3.45208	-4.63949		-4.72268	-4.61236	-3.50438	-4.64372
30	0039mxy	-18.4495	4.0957	-14.3538	315.074	482.899	235.861	153.599		-0.84		-0.6107	-2.8544	-0.7874	0.244		-1.69741	-1.67465	-2.61355	-1.66487		-1.5382	-1.5258	-2.57409	-1.50368		-1.46355	-1.44687	-2.51075	-1.42507		-1.63506	-1.5856	-2.68643	-1.57378		-1.63403	-1.59486	-2.73939	-1.57873
31	0002eth	-5.2625	1.5312	-3.7313	192.085	251	162.597	75.1884		1.83		2.714	0.8128	1.8154	1.925		-0.47539	-0.399085	-0.293407	-0.423612		1.6159	1.69548	1.58481	1.67301		1.19803	1.29165	1.19558	1.26487		2.01406	1.92941	2.09516	1.95051		2.01426	1.95955	2.30631	1.96395
32	n018	-20.2842	7.9266	-12.3576	184.114	228.706	184.667	70.6581		-5.28		-10.2685	-7.6386	-6.2674	-5.61		-4.7859	-4.73379	-3.40585	-4.69763		-4.73362	-4.65388	-3.18435	-4.63304		-4.70365	-4.62853	-3.1578	-4.6067		-4.73223	-4.63821	-3.20914	-4.61944		-4.73159	-4.64542	-3.25656	-4.62313
33	test1056	-49.119	11.7631	-37.3559	539.852	950.185	500.722	303.342		-3.3		-11.7787	-15.5505	-0.6418	0		-5.62176	-4.98299	-4.15176	-5.31268		-6.01703	-5.34655	-4.56408	-5.67859		-6.1021	-5.42483	-4.63829	-5.75838		-5.89393	-5.24802	-4.391	-5.56268		-5.87563	-5.26269	-4.30746	-5.58361
34	0209chl	-19.3345	8.8006	-10.5339	296.993	456.471	272.194	140.16		0.11		-3.63	-6.1246	-0.6088	-0.027		-0.453529	-0.323732	0.277857	-0.511804		0.318513	0.444104	0.940461	0.251972		0.301146	0.436414	0.91435	0.241786		0.355777	0.470115	0.97794	0.281518		0.35621	0.465813	0.958071	0.279284
35	test3002	-55.252	14.3019	-40.9501	351.845	536.024	283.931	173.265		-13.93		-22.7008	-20.1102	-13.2271	-11.491		-13.1	-13.1306	-12.8652	-13.2318		-13.9849	-13.9856	-13.5051	-14.1269		-14.1337	-14.1491	-13.6218	-14.2878		-13.6683	-13.7161	-13.1088	-13.8252		-13.6443	-13.7432	-13.0789	-13.8561
36	test1028	-54.1661	17.3106	-36.8555	445.111	735.844	392.236	236.944		-6.2		-23.0253	-20.3783	-8.2268	-7.671		-8.30085	-8.10902	-7.4896	-8.25678		-9.02627	-8.81873	-8.11255	-8.97789		-9.1072	-8.90364	-8.176	-9.06191		-8.89479	-8.70445	-7.93344	-8.84686		-8.87723	-8.71738	-7.85421	-8.86642
37	0040pxy	-18.2373	4.9138	-13.3235	318.801	484.042	237.792	153.871		-0.81		-0.6423	-2.7828	-0.7524	0.278		-1.0972	-1.18073	-2.09194	-1.16726		-0.759773	-0.867948	-1.91256	-0.83934		-0.703165	-0.805482	-1.86728	-0.777582		-0.82839	-0.90883	-1.98975	-0.888126		-0.827561	-0.917455	-2.03952	-0.892628
38	0471dim	-25.3732	7.7338	-17.6394	301.236	457.722	225.278	145.473		-5.22		-5.8023	-7.4642	-4.4275	-3.618		-3.67155	-3.58702	-4.42223	-3.59922		-4.01529	-3.92262	-4.77315	-3.93523		-3.90847	-3.8175	-4.67502	-3.8292		-4.17354	-4.02226	-4.96027	-4.04943		-4.17164	-4.03115	-5.00503	-4.0549
39	test1063	-54.7194	17.0412	-37.6782	515.424	831.984	383.681	279.728		-9.4		-13.1833	-13.2789	-8.3217	-6.978		-6.52522	-6.98328	-8.1363	-6.59498		-6.99308	-7.51972	-8.74659	-7.07324		-7.0843	-7.6114	-8.82137	-7.16269		-6.85067	-7.39459	-8.52795	-6.93529		-6.8319	-7.41004	-8.45504	-6.95696
40	0421dfl	-8.0894	1.5723	-6.5171	217.657	309.228	179.25	89.7238		1.69		1.8332	0.859	2.3252	2.343		-1.00147	-0.774163	-0.985925	-1.03779		0.406313	0.652242	0.268617	0.365812		0.199964	0.456608	0.072201	0.166366		0.653509	0.808188	0.573653	0.547903		0.653694	0.819259	0.652418	0.552791
41	test3005	-53.6844	13.3965	-40.2879	427.767	670.344	340.125	219.9		-10.91		-15.8849	-17.3871	-9.6566	-7.889		-10.452	-10.7208	-10.7265	-10.6872		-11.1146	-11.4015	-11.3008	-11.3741		-11.2503	-11.5456	-11.4104	-11.5162		-10.8457	-11.1722	-10.95	-11.1178		-10.8228	-11.1968	-10.9072	-11.1468
42	0077cyc	-27.6633	9.7562	-17.9071	262.583	385.019	205.75	119.649		-4.68		-7.5564	-8.94	-4.3737	-3.848		-4.98695	-4.84946	-5.18217	-4.96174		-5.49271	-5.32933	-5.59422	-5.4633		-5.38628	-5.22838	-5.49396	-5.3612		-5.64327	-5.42089	-5.78014	-5.56769		-5.64128	-5.42953	-5.82455	-5.5731
43	0086eth	-25.2219	8.5687	-16.6532	200.738	266.373	189.069	80.3832		-6.7		-13.1582	-10.1144	-6.0822	-5.374		-6.29881	-6.12847	-5.17192	-6.25223		-6.85306	-6.63763	-5.48595	-6.79801		-6.75655	-6.55053	-5.39362	-6.70925		-6.96725	-6.69975	-5.64594	-6.8701		-6.96567	-6.70876	-5.69844	-6.87534
44	0444pho	-35.5829	8.1667	-27.4162	478.339	792.648	345.917	256.732		-5.06		-6.3778	-6.5406	-3.3898	-2.728		-2.83008	-2.85815	-4.81142	-2.86977		-3.37062	-3.4339	-5.54751	-3.41865		-3.30812	-3.36771	-5.48778	-3.35213		-3.53625	-3.54764	-5.70467	-3.54391		-3.52899	-3.55015	-5.6479	-3.55076
45	0127pro	-22.7382	9.9691	-12.7691	224.483	313.595	219.847	93.8379		-3.85		-7.8832	-10.0016	-3.061	-2.885		-3.73779	-3.5943	-2.43428	-3.7812		-3.62224	-3.45341	-2.20939	-3.6689		-3.58111	-3.4134	-2.17483	-3.62927		-3.64621	-3.45866	-2.2604	-3.67632		-3.6455	-3.4665	-2.30835	-3.68035
46	0011dim	-10.6582	2.128	-8.5302	271.753	410.905	231.028	126.996		2.5		2.1903	-0.3328	2.3863	2.557		-0.285806	-0.111684	-0.182	-0.199795		0.82407	1.00064	0.760992	0.917665		0.727042	0.914988	0.662328	0.82925		0.956623	1.08615	0.9218	1.01519		0.956891	1.08792	0.940273	1.01581
47	0092ethb	-22.8139	8.36	-14.4539	245.148	334.331	233.014	106.252		-2.65		-7.1044	-8.8917	-2.5991	-1.871		-3.89601	-4.04793	-2.75151	-3.97916		-3.98642	-4.14423	-2.72988	-4.07737		-3.91309	-4.07416	-2.6649	-4.00619		-4.06576	-4.1845	-2.84464	-4.1268		-4.06472	-4.19358	-2.89793	-4.13166
48	0415dcl	-27.2106	5.5909	-21.6197	411.458	667.791	289.819	213.625		-2.45		-3.236	-4.3592	-2.7075	-1.468		-2.15614	-2.13569	-4.07436	-2.2078		-2.54902	-2.55124	-4.64014	-2.60932		-2.43793	-2.4368	-4.53892	-2.49482		-2.76173	-2.69606	-4.86792	-2.77127		-2.75818	-2.70223	-4.87371	-2.77684
49	0428ami	-48.4013	14.5245	-33.8768	356.771	564.164	266.597	180.374		-11.96		-22.3549	-16.1623	-11.3859	-10.667		-9.61504	-9.42182	-10.2881	-9.56472		-10.6793	-10.4489	-11.2042	-10.6214		-10.716	-10.4966	-11.2216	-10.667		-10.6297	-10.3935	-11.1207	-10.5565		-10.616	-10.3997	-11.0404	-10.5699
50	0122Nme	-23.674	6.5344	-17.1396	305.59	447.111	240.25	147.106		-4.68		-4.6165	-5.4806	-5.047	-3.818		-3.30204	-3.5223	-3.70856	-3.28598		-3.56853	-3.81332	-3.9822	-3.55109		-3.46431	-3.71102	-3.88781	-3.44699		-3.72085	-3.90661	-4.16497	-3.66083		-3.7191	-3.91572	-4.21153	-3.66628
51	test3007	-44.3595	16.1489	-28.2106	338.026	515.452	277.264	167.256		-10.32		-18.8396	-15.4117	-8.6038	-7.218		-7.52149	-7.56689	-7.41787	-7.52795		-8.56239	-8.59992	-8.29585	-8.5681		-8.51579	-8.56363	-8.24216	-8.529		-8.67061	-8.66139	-8.41384	-8.63628		-8.66272	-8.66336	-8.35538	-8.64334
52	n011	-23.7621	7.4326	-16.3295	307.362	446.923	234.222	147.219		-5.55		-5.137	-6.7499	-5.5104	-4.197		-2.86577	-3.15096	-3.54607	-2.89954		-3.01967	-3.33833	-3.74416	-3.05772		-2.92146	-3.24098	-3.65625	-2.95877		-3.15877	-3.4224	-3.90925	-3.15744		-3.15725	-3.43176	-3.95985	-3.16282
53	0076but	-24.7705	8.0492	-16.7213	259.225	373.95	222.472	116.505		-3.64		-5.8374	-8.1999	-3.6955	-3.074		-4.53143	-4.47496	-4.10596	-4.55458		-4.89886	-4.82636	-4.36752	-4.92322		-4.79944	-4.73141	-4.27576	-4.82726		-5.03107	-4.90465	-4.5377	-5.0134		-5.02945	-4.91379	-4.58755	-5.01874
54	test0008	-38.04	9.9625	-28.0775	361.495	550.466	296.889	176.447		-4.97		-11.3166	-12.3597	-5.9657	-4.941		-6.7367	-6.95699	-6.7146	-7.02526		-7.69423	-7.93142	-7.55456	-8.01331		-7.64493	-7.89087	-7.5001	-7.97067		-7.81217	-8.0001	-7.6814	-8.08839		-7.8044	-8.00214	-7.6226	-8.09539
55	test1048	-46.3514	12.8262	-33.5252	415.941	665.296	306.931	213.627		-7.8		-12.3938	-13.6388	-7.7037	-6.661		-7.62886	-7.67534	-8.80802	-7.80703		-8.4962	-8.54801	-9.65651	-8.69369		-8.52487	-8.58307	-9.67046	-8.72735		-8.47551	-8.5163	-9.59803	-8.6549		-8.46228	-8.52209	-9.51489	-8.66786
56	0005npe	-10.7967	2.9225	-7.8742	289.114	431.325	256.556	135.065		2.33		3.1016	1.0582	2.2385	2.422		0.557509	0.511249	0.947568	0.495083		1.87526	1.8025	2.06231	1.80358		1.74746	1.68809	1.93342	1.68617		2.03413	1.90324	2.25714	1.91872		2.03436	1.90759	2.29557	1.92052
57	0236oct	-31.6558	7.7706	-23.8852	387.601	617.534	370.444	197.879		-4.09		-6.8742	-5.6737	-3.8857	-3.195		-3.95778	-3.96956	-2.43596	-4.02729		-4.60772	-4.63292	-2.99162	-4.68629		-4.51201	-4.53874	-2.9033	-4.59114		-4.8006	-4.76098	-3.22272	-4.82895		-4.79582	-4.76515	-3.19891	-4.83458
58	0042ant	-27.1181	5.8983	-21.2198	387.472	624.722	274.847	202.415		-4.23		-4.4785	-5.4496	-4.0576	-2.073		-2.70564	-2.62551	-4.38787	-2.5565		-3.14309	-3.07329	-4.95281	-2.9802		-3.03138	-2.95977	-4.85017	-2.86582		-3.3493	-3.2123	-5.17754	-3.13738		-3.34594	-3.21875	-5.18847	-3.14292
59	0440pho	-46.6398	11.3417	-35.2981	453.376	736.325	333.458	240.599		-7.28		-11.797	-12.8485	-5.912	-4.574		-7.31259	-7.38193	-8.72595	-7.3493		-8.04019	-8.12516	-9.49627	-8.08198		-8.09571	-8.18444	-9.53575	-8.13971		-7.96849	-8.05583	-9.37041	-8.00267		-7.95305	-8.06496	-9.28809	-8.01888
60	0150mhy	-37.3637	10.7428	-26.6209	292.841	437.844	253.944	139.457		-9.51		-16.5612	-14.5193	-9.0822	-7.708		-8.16251	-8.048	-7.47614	-8.11145		-9.28872	-9.14004	-8.35346	-9.22944		-9.22425	-9.08812	-8.28278	-9.17472		-9.4162	-9.21436	-8.50536	-9.31171		-9.40958	-9.21659	-8.46219	-9.31788
61	test1023	-60.5371	14.9156	-45.6215	579.742	1035.67	492.292	331.927		-5.7		-15.3471	-16.7934	-10.6337	-9.227		-8.28978	-7.46284	-8.10475	-7.8313		-8.1117	-7.23191	-8.05871	-7.60738		-8.31528	-7.42495	-8.24106	-7.80305		-7.68334	-6.88551	-7.50754	-7.21802		-7.6501	-6.93786	-7.54945	-7.2675
62	0433pho	-38.7161	11.0325	-27.6836	388.266	599.246	314.514	194.991		-6.61		-10.8265	-11.2173	-4.6766	-3.649		-5.7274	-6.01095	-5.96097	-5.95201		-6.58033	-6.89609	-6.76012	-6.8297		-6.52487	-6.84682	-6.70208	-6.77827		-6.71448	-6.97807	-6.90212	-6.92083		-6.70702	-6.98024	-6.8453	-6.92765
63	test3014	-49.7574	20.1426	-29.6148	343.745	519.931	284.931	168.75		-9.15		-22.6739	-19.4752	-7.463	-6.25		-8.00726	-8.14551	-7.7908	-8.11681		-9.07168	-9.21005	-8.67867	-9.19143		-9.04404	-9.19364	-8.64128	-9.17214		-9.14755	-9.24672	-8.75689	-9.23149		-9.13843	-9.24886	-8.68806	-9.23958
64	test1018	-31.3874	6.3669	-25.0205	448.007	818.828	294.444	246.917		-3.4		-4.1879	-3.8213	-3.9942	-3.954		-2.6343	-1.34123	-5.43515	-2.21304		-3.15512	-1.76255	-6.1801	-2.69209		-3.06714	-1.66578	-6.09707	-2.5989		-3.35242	-1.90987	-6.37437	-2.84699		-3.3469	-1.91353	-6.34406	-2.85294
65	0099but	-30.2453	10.8311	-19.4142	343.303	520.135	300.208	166.638		-2.55		-6.3895	-8.0497	-2.9849	-2.341		-3.21369	-3.42944	-2.75246	-3.42045		-3.62049	-3.86645	-3.13208	-3.85062		-3.50749	-3.75488	-3.02995	-3.73806		-3.80844	-3.98689	-3.35865	-3.98751		-3.80588	-3.9947	-3.38485	-3.99302
66	test1008	-46.6519	11.6345	-35.0174	422.601	663.825	363.889	218.227		-9.8		-13.3113	-14.4441	-7.2508	-6.147		-8.12716	-8.3878	-7.6024	-8.28855		-8.96148	-9.24775	-8.32438	-9.14026		-9.01374	-9.30741	-8.36096	-9.19755		-8.89097	-9.17587	-8.21865	-9.05901		-8.8759	-9.1843	-8.13337	-9.0746
67	test1003	-25.0613	6.4088	-18.6525	316.144	470.09	294.694	150.114		-2.1		-7.3253	-8.6873	-0.0325	0.294		-3.69032	-3.86137	-2.59464	-3.85346		-4.10406	-4.29438	-2.9174	-4.28508		-3.99311	-4.18622	-2.81699	-4.17575		-4.27815	-4.40358	-3.13593	-4.40984		-4.27589	-4.41188	-3.16875	-4.41532
68	0068ani	-20.4302	5.7044	-14.7258	303.044	444.476	241.403	143.829		-2.45		-3.5611	-4.6446	-2.6318	-1.461		-2.24284	-2.44835	-2.59713	-2.30766		-2.18101	-2.41481	-2.59461	-2.25377		-2.1013	-2.33355	-2.52589	-2.17188		-2.28396	-2.47538	-2.71995	-2.32622		-2.28285	-2.48471	-2.77284	-2.33126
69	0004nbu	-9.0443	2.0358	-7.0085	256.255	371.077	226.25	115.092		2.08		2.8398	0.7893	2.0611	2.218		-0.0455135	-0.0324558	0.338007	-0.0541473		1.36913	1.36919	1.57315	1.358		1.19348	1.2059	1.4021	1.19166		1.58029	1.50267	1.83247	1.5115		1.58049	1.51109	1.89663	1.51517
70	0161dic	-11.2405	3.7502	-7.4903	199.982	263.862	153.069	80.3763		-1.36		-2.1365	-3.436	-2.2604	-2.013		-2.00392	-1.93435	-2.278	-1.94311		-0.894168	-0.813354	-1.27214	-0.826101		-1.04552	-0.958432	-1.41602	-0.973061		-0.690833	-0.677969	-1.0253	-0.67214		-0.690625	-0.671681	-0.982361	-0.669425
71	0101pen	-32.2579	8.0144	-24.2435	372.878	579.857	329.889	186.334		-2.45		-6.1915	-8.2197	-2.7932	-2.132		-4.57962	-4.72524	-3.92631	-4.74861		-5.30305	-5.46998	-4.57234	-5.49113		-5.21097	-5.38178	-4.48494	-5.40147		-5.48804	-5.58998	-4.78798	-5.62514		-5.48304	-5.59382	-4.76324	-5.63078
72	0206tri	-11.7395	2.1073	-9.6322	268.893	417.235	219.292	123.765		1.77		1.4502	0.4835	2.9877	3.029		-0.893128	-0.521674	-1.05731	-0.872828		-0.0314341	0.365886	-0.335632	-0.0101653		-0.0822755	0.324845	-0.390475	-0.054474		0.051994	0.420758	-0.235909	0.0541187		0.0523385	0.418871	-0.243452	0.0530527
73	0207tri	-23.845	9.6007	-14.2443	224.022	314.5	224.917	94.9757		-4.31		-11.0713	-9.088	-5.5355	-4.657		-4.4472	-4.2617	-2.92403	-4.42053		-4.57574	-4.35683	-2.89012	-4.54433		-4.50656	-4.29108	-2.82814	-4.47827		-4.64346	-4.39063	-2.99604	-4.58432		-4.64247	-4.39959	-3.0496	-4.58907
74	0163chl	-11.3868	3.4361	-7.9507	214.336	289.757	175.014	88.3346		-0.63		-1.156	-2.781	-1.0637	-0.873		-1.77926	-1.74149	-1.76257	-1.77856		-0.729632	-0.686873	-0.808683	-0.728546		-0.856664	-0.807375	-0.931239	-0.850982		-0.552937	-0.568013	-0.597172	-0.593644		-0.552708	-0.563775	-0.566729	-0.591868
75	test1022	-39.1401	8.3198	-30.8203	517.177	887.034	382.806	284.931		-5		-5.6956	-6.09	-3.0378	-2.417		-3.2394	-2.95254	-5.11482	-3.12049		-3.7484	-3.47045	-5.83775	-3.62135		-3.73118	-3.44701	-5.81849	-3.59856		-3.84132	-3.53484	-5.90163	-3.68885		-3.83101	-3.53808	-5.81949	-3.69841
76	0087pro	-27.2948	9.7244	-17.5704	235.793	330.22	218.889	101.74		-6.47		-12.9036	-10.1372	-5.8527	-5.149		-5.65251	-5.55221	-4.60121	-5.66093		-6.20684	-6.07691	-4.95672	-6.21377		-6.10305	-5.98083	-4.85878	-6.11619		-6.34531	-6.15769	-5.14108	-6.30644		-6.34344	-6.16642	-5.18671	-6.31178
77	0021eth	-6.2228	2.1093	-4.1135	175.572	220.582	161.556	66.0998		1.27		0.9183	-1.8288	1.1864	1.499		-1.16356	-1.05211	-0.497583	-1.03857		0.758609	0.883055	1.28175	0.897559		0.37423	0.510385	0.923809	0.521251		1.14218	1.11315	1.76408	1.16836		1.14237	1.14025	1.95337	1.18045
78	test3004	-51.6124	17.9513	-33.6611	349.41	534.852	279.472	172.787		-11.61		-19.7174	-18.7485	-11.2271	-9.68		-9.73988	-9.78128	-9.76962	-9.82657		-10.8296	-10.8551	-10.6655	-10.9232		-10.8632	-10.9014	-10.6804	-10.9667		-10.7852	-10.8012	-10.5943	-10.861		-10.7718	-10.807	-10.5131	-10.8741
79	0132nit	-24.8192	9.0532	-15.766	261.052	378.095	231.542	118.54		-3.14		-8.069	-9.4531	-3.0661	-2.403		-4.02503	-3.96867	-3.38342	-4.00783		-4.25602	-4.18654	-3.52291	-4.23603		-4.16515	-4.09856	-3.44067	-4.14723		-4.37068	-4.25337	-3.67415	-4.31391		-4.36933	-4.26271	-3.72664	-4.31913
80	n017	-22.4066	8.304	-14.1026	135.351	156.579	154.708	42.96		-8.58		-16.0835	-10.2548	-9.7776	-9.141		-7.10857	-6.66974	-5.16518	-6.84466		-7.5117	-6.98753	-5.23854	-7.2142		-7.44847	-6.93476	-5.17648	-7.16002		-7.55004	-6.99624	-5.32127	-7.22657		-7.54909	-7.00489	-5.3795	-7.23112
81	0134nit	-27.0032	6.8816	-20.1216	290.941	430.701	246.347	137.305		-4.12		-9.5293	-10.1559	-2.6581	-1.945		-5.15808	-5.15707	-4.83476	-5.15776		-5.81352	-5.80356	-5.36858	-5.81213		-5.70304	-5.69941	-5.26398	-5.70614		-5.99002	-5.91364	-5.58461	-5.93743		-5.98718	-5.92075	-5.60825	-5.94283
82	test0006	-44.8672	13.9611	-30.9061	397.989	624.534	303.5	205.308		-9.76		-11.5122	-13.5376	-6.754	-5.396		-6.9469	-7.10372	-7.75571	-6.9736		-7.85634	-8.02913	-8.62089	-7.88605		-7.84528	-8.02513	-8.60003	-7.87947		-7.91247	-8.05411	-8.66084	-7.91347		-7.9021	-8.05702	-8.5839	-7.92291
83	0080hex	-28.6477	9.2428	-19.4049	317.399	487.169	277.5	153.514		-3.29		-5.4961	-8.121	-3.3223	-2.681		-4.0063	-3.94148	-3.49359	-4.04454		-4.49883	-4.42856	-3.91304	-4.54134		-4.3869	-4.31926	-3.81016	-4.43123		-4.67926	-4.54424	-4.13356	-4.67193		-4.67671	-4.55202	-4.16144	-4.6774
84	0044met	-17.9536	7.0858	-10.8678	164.391	194.341	158.389	59.1273		-5.11		-8.6821	-6.8641	-4.7841	-4.184		-4.69063	-4.58374	-3.60563	-4.54911		-4.42805	-4.28599	-3.20131	-4.26819		-4.44006	-4.30157	-3.2133	-4.28319		-4.36601	-4.23079	-3.15066	-4.20954		-4.36556	-4.23544	-3.18352	-4.21192
85	n014	-23.0033	5.7358	-17.2675	333.875	502.402	256.708	164.962		-3.58		-3.606	-4.0829	-3.3227	-2.077		-2.4921	-2.71537	-3.2253	-2.4911		-2.68015	-2.93664	-3.48262	-2.68043		-2.574	-2.82992	-3.3879	-2.57236		-2.84256	-3.03913	-3.67198	-2.8001		-2.84076	-3.04827	-3.71669	-2.80561
86	test1033	-29.0098	5.6799	-23.3299	433.173	773.455	279.917	234.802		-2.6		-3.5349	-3.9458	-2.2327	-1.966		-2.29397	-1.27082	-5.16001	-1.99805		-2.75181	-1.65503	-5.84821	-2.42749		-2.64992	-1.54522	-5.75359	-2.32066		-2.96263	-1.80891	-6.06177	-2.59198		-2.95816	-1.81376	-6.05023	-2.59765
87	0427dcl	-38.8131	10.5179	-28.2952	355.48	554.738	247.528	180.068		-10.81		-11.1993	-12.1078	-9.8447	-9.039		-7.02435	-6.99065	-8.4314	-6.95426		-8.0098	-7.96558	-9.36437	-7.93135		-7.9636	-7.92776	-9.31059	-7.89103		-8.12114	-8.03125	-9.47215	-8.00403		-8.11318	-8.03328	-9.41513	-8.01118
88	test1001	-36.9699	10.4169	-26.553	311.734	449.101	303.153	145.919		-5.7		-19.0461	-19.7535	-1.1529	-0.621		-7.54923	-7.84032	-5.83097	-7.7701		-8.60894	-8.9119	-6.61807	-8.85158		-8.54292	-8.85836	-6.54843	-8.79481		-8.74308	-8.98873	-6.78449	-8.93796		-8.73651	-8.991	-6.73848	-8.94412
89	n013	-26.0813	7.7635	-18.3178	338.782	513.505	272.611	167		-4.62		-4.2277	-5.1239	-4.5948	-3.352		-2.83607	-3.02672	-3.17053	-2.88748		-3.13546	-3.35506	-3.502	-3.19367		-3.02443	-3.24433	-3.40209	-3.08169		-3.31269	-3.46819	-3.71093	-3.32406		-3.31055	-3.47678	-3.7478	-3.3296
90	0029hex	-14.5331	3.403	-11.1301	307.472	462.91	278.069	146.12		1.68		1.4644	-1.2686	1.5377	1.945		-0.412068	-0.498331	0.205496	-0.506816		0.279023	0.165577	0.781802	0.171873		0.280949	0.176119	0.773422	0.180846		0.289601	0.175979	0.787987	0.181685		0.290101	0.170394	0.759992	0.178811
91	0233ethb	-37.9299	13.7196	-24.2103	214.188	271.717	189.361	88.4403		-9.71		-14.1682	-15.4272	-9.2176	-8.238		-9.44639	-9.5363	-8.52353	-9.42065		-10.6989	-10.756	-9.41935	-10.6653		-10.6131	-10.6887	-9.32695	-10.5937		-10.8386	-10.8321	-9.59835	-10.753		-10.8336	-10.8355	-9.58385	-10.7583
92	0234ENmb	-37.3234	10.9607	-26.3627	247.269	335.095	210.472	109.359		-10		-12.4757	-13.6812	-8.5422	-7.609		-9.44294	-9.53806	-8.78801	-9.43127		-10.7092	-10.7774	-9.73462	-10.6919		-10.6436	-10.7294	-9.66007	-10.6396		-10.8281	-10.8404	-9.88077	-10.7637		-10.8217	-10.8426	-9.84308	-10.7697
93	0105aze	-15.373	4.8366	-10.5364	223.782	294.667	169.667	95.0735		-5.56		-2.8114	-3.0635	-4.9648	-4.503		-2.70717	-2.85923	-3.08811	-2.67196		-2.18073	-2.34235	-2.60934	-2.14097		-2.20102	-2.36113	-2.63189	-2.1595		-2.12248	-2.29326	-2.54493	-2.08999		-2.12206	-2.29733	-2.57205	-2.0921
94	test2022	-47.505	14.8093	-32.6957	311.144	453.693	258.403	150.189		-9.45		-18.8774	-19.1248	-8.4688	-7.772		-10.4622	-10.6064	-10.0317	-10.4546		-11.6799	-11.8085	-10.9749	-11.6678		-11.6998	-11.8447	-10.9759	-11.6999		-11.6563	-11.7675	-10.9366	-11.6222		-11.644	-11.7718	-10.8575	-11.6338
95	test1014	-44.5681	10.7203	-33.8478	436.679	747.561	328.639	235.537		-9		-12.6879	-14.2153	-7.5405	-6.789		-7.14285	-6.53588	-8.23906	-6.90958		-7.93971	-7.27923	-9.04452	-7.6822		-7.97266	-7.31389	-9.06364	-7.71703		-7.91408	-7.25088	-8.97861	-7.64446		-7.90046	-7.2573	-8.894	-7.658
96	test2020	-41.3459	11.2304	-30.1155	347.251	523.397	288.236	170.492		-9.51		-17.0319	-14.0027	-8.6459	-7.402		-8.13537	-8.32256	-7.90502	-8.26891		-9.1998	-9.39199	-8.79231	-9.34611		-9.17919	-9.38285	-8.76108	-9.33397		-9.26341	-9.41918	-8.85517	-9.37573		-9.25381	-9.42151	-8.7832	-9.38428
97	0216amm	-13.6305	9.2847	-4.3458	138.635	126.564	9.1944	44.9766		-4.29		-4.8383	-8.2592	-4.0593	-3.673		-2.40948	-2.63205	-5.60125	-2.15931		-0.678776	-0.909303	-4.15222	-0.399698		-1.04483	-1.26916	-4.48681	-0.760497		-0.296464	-0.671039	-3.64682	-0.125781		-0.296291	-0.6456	-3.48093	-0.114447
98	test1060	-60.6622	17.5475	-43.1147	451.771	728.981	354.403	251.874		-8.9		-21.6478	-20.0034	-15.6223	-13.149		-11.0457	-11.1084	-11.5152	-10.4857		-11.4733	-11.5361	-11.8983	-10.8522		-11.6493	-11.7177	-12.0457	-11.03		-11.1015	-11.225	-11.421	-10.5117		-11.0734	-11.2627	-11.4214	-10.5506
99	0094met	-24.2425	6.9901	-17.2524	280.849	398.886	242	127.898		-2.93		-5.9615	-7.4437	-2.9181	-2.277		-4.11643	-4.32976	-3.70129	-4.25881		-4.4801	-4.70941	-3.98338	-4.63719		-4.37621	-4.6099	-3.88827	-4.53611		-4.62701	-4.79695	-4.1686	-4.73901		-4.62523	-4.80594	-4.21443	-4.74442
100	test1004	-23.5065	6.7979	-16.7086	304.779	460.913	271.806	145.647		-1.8		-6.1033	-7.058	0.0601	0.425		-3.1239	-3.10699	-2.48124	-3.15316		-3.33714	-3.32214	-2.65319	-3.36999		-3.23595	-3.22127	-2.5632	-3.26867		-3.48225	-3.41272	-2.83614	-3.47392		-3.48063	-3.422	-2.88257	-3.47933
101	0026cyc	-10.7907	2.1512	-8.6395	251.347	359.717	199.361	111.999		0.56		1.0193	-0.2575	0.3921	0.8		-0.965144	-0.963939	-1.26988	-0.969355		0.0520327	0.045168	-0.404045	0.0465022		-0.0408813	-0.0392794	-0.497004	-0.0399271		0.185353	0.135002	-0.241488	0.147654		0.185625	0.136446	-0.228033	0.148132
102	0410clp	-16.7833	4.3653	-12.418	306.919	466.942	266.514	147.063		0.07		-0.4653	-2.3794	-0.5397	-0.355		-1.03604	-1.03022	-0.746566	-1.06739		-0.583285	-0.591975	-0.38749	-0.619796		-0.54683	-0.548846	-0.362325	-0.577812		-0.619319	-0.611677	-0.436423	-0.644133		-0.618643	-0.619331	-0.47857	-0.648073
103	0129ben	-26.2795	6.8832	-19.3963	285.295	423.743	246.889	132.092		-4.1		-8.3512	-9.8875	-3.4043	-2.802		-4.98997	-4.93095	-4.49439	-5.06627		-5.58906	-5.51532	-4.96788	-5.67252		-5.47845	-5.41039	-4.86397	-5.56641		-5.76019	-5.62189	-5.18025	-5.79285		-5.75765	-5.62958	-5.21036	-5.79826
104	0072but	-22.4421	7.3904	-15.0517	258.45	370.148	242.75	115.9		-3.18		-5.2906	-7.2913	-2.8422	-2.186		-3.76845	-3.76312	-2.69787	-3.79829		-3.90479	-3.89239	-2.73295	-3.93703		-3.82247	-3.81232	-2.65977	-3.85631		-4.00282	-3.94755	-2.86817	-4.00197		-4.00164	-3.95685	-2.92092	-4.00703
105	0118ani	-22.6071	6.5601	-16.047	274.317	385.344	218.639	126.998		-5.49		-5.4044	-6.781	-6.024	-4.768		-3.74932	-3.98496	-3.93185	-3.73497		-3.97515	-4.22992	-4.12639	-3.95876		-3.8809	-4.13901	-4.04072	-3.86586		-4.09933	-4.30157	-4.28097	-4.04485		-4.0979	-4.31089	-4.33361	-4.05014
106	0222tri	-48.2698	12.7416	-35.5282	480.757	806.056	423.5	260.668		-6.1		-9.4259	-9.6244	-7.0359	-5.782		-6.57863	-6.39605	-5.87321	-6.49653		-7.21115	-7.02728	-6.4771	-7.12233		-7.26925	-7.08554	-6.52288	-7.18009		-7.13901	-6.96145	-6.36503	-7.04538		-7.12326	-6.97118	-6.27715	-7.0621
107	test3019	-43.7768	11.2027	-32.5741	466.624	783.466	356.681	253.678		-6.71		-14.4389	-10.8329	-6.3208	-4.766		-5.62129	-5.38503	-6.75225	-5.44188		-6.3179	-6.07648	-7.52044	-6.12149		-6.32952	-6.08795	-7.52318	-6.13224		-6.34301	-6.08559	-7.5128	-6.12859		-6.33086	-6.09027	-7.42702	-6.14023
108	0412clt	-20.5776	4.9665	-15.6111	306.162	459.989	233.792	146.198		-1.92		-3.7314	-5.1881	-3.609	-2.592		-2.56411	-2.61439	-3.24068	-2.61055		-2.62209	-2.68404	-3.35824	-2.67434		-2.53105	-2.59186	-3.27782	-2.58187		-2.74647	-2.76041	-3.50617	-2.76301		-2.74515	-2.76987	-3.55884	-2.76827
109	0091met	-19.8082	7.2683	-12.5399	209.557	268.151	204.444	85.4014		-2.78		-7.006	-8.5593	-2.4981	-1.766		-4.08901	-4.2002	-2.83784	-4.07739		-3.98363	-4.09066	-2.60755	-3.96884		-3.94831	-4.0586	-2.57751	-3.93568		-3.99573	-4.08456	-2.64517	-3.96674		-3.99505	-4.09207	-2.69261	-3.9706
110	test2029	-22.6198	5.7631	-16.8567	341.273	526.971	292.111	169.935		-0.8		-3.5279	-4.3393	-0.5134	0.415		-2.07087	-2.14075	-1.8807	-2.05978		-2.18136	-2.27257	-2.03205	-2.17085		-2.07758	-2.16626	-1.94155	-2.06406		-2.33946	-2.37426	-2.22326	-2.28818		-2.33779	-2.38359	-2.26759	-2.29368
111	test2004	-52.5732	12.9643	-39.6089	382.897	596.783	286.042	199.119		-12.64		-19.5243	-17.6266	-11.5639	-10.597		-11.5126	-11.5593	-12.1994	-11.363		-12.3552	-12.3855	-12.9038	-12.187		-12.4823	-12.5242	-13.0022	-12.3224		-12.0999	-12.1672	-12.5703	-11.9445		-12.0782	-12.1889	-12.5229	-11.9713
112	test2001	-46.6899	12.5448	-34.1451	369.594	583.238	304.944	187.51		-9.94		-19.2868	-16.6267	-8.8637	-7.338		-9.34695	-9.24702	-9.14892	-9.34918		-10.3668	-10.2423	-9.99236	-10.3675		-10.4073	-10.2932	-10.0148	-10.4162		-10.3117	-10.1826	-9.9079	-10.2981		-10.2977	-10.1893	-9.82519	-10.312
113	0237oct	-30.4187	7.9316	-22.4871	384.483	606.862	363.819	194.333		-2.29		-4.7476	-7.2645	-2.1491	-1.333		-3.39484	-3.49077	-2.03155	-3.53955		-3.95088	-4.07072	-2.52074	-4.113		-3.84538	-3.96593	-2.42497	-4.00739		-4.15297	-4.20469	-2.7637	-4.26293		-4.14898	-4.21	-2.75522	-4.26845
114	0114NNd	-24.0289	6.6043	-17.4246	326.495	484.254	241.986	161.687		-7.58		-4.102	-1.3508	-6.5824	-5.806		-2.7932	-3.07221	-3.77834	-2.72181		-3.02573	-3.34081	-4.07793	-2.94772		-2.91898	-3.23467	-3.98167	-2.83954		-3.18829	-3.44225	-4.26604	-3.0675		-3.18645	-3.45128	-4.3109	-3.073
115	0046eth	-30.3063	12.7903	-17.516	211.697	276.175	218.722	87.018		-9.3		-16.8591	-11.6182	-9.7253	-8.787		-6.36823	-6.37358	-4.58249	-6.34032		-6.9965	-6.97538	-4.93287	-6.96228		-6.89397	-6.88323	-4.83525	-6.86767		-7.12728	-7.04793	-5.11633	-7.04738		-7.12543	-7.05661	-5.16229	-7.05268
116	0154dif	-11.7413	4.2441	-7.4972	206.9	279.997	188.681	84.2615		-0.11		-1.6215	-4.0191	-0.7225	-0.226		-1.7943	-1.68482	-1.11234	-1.76031		-0.663025	-0.54046	-0.0441605	-0.624927		-0.813722	-0.684071	-0.188911	-0.770804		-0.462024	-0.407575	0.192827	-0.47305		-0.461814	-0.401343	0.238051	-0.47036
117	0024met	-11.1628	3.1813	-7.9815	242.177	343.32	199.444	106.498		1.16		0.9182	-1.8798	1.2074	1.616		-0.937178	-0.916753	-0.974489	-0.923303		0.198527	0.213762	0.0170997	0.213167		0.0741675	0.0984242	-0.104861	0.0956113		0.365716	0.324107	0.220216	0.338389		0.365952	0.328136	0.251485	0.340058
118	test1036	-59.4497	12.9247	-46.525	555.129	963.101	486.5	314.043		-8.2		-14.3737	-16.1054	-8.0776	-6.753		-9.47282	-9.017	-8.69668	-9.1126		-9.30423	-8.82315	-8.58723	-8.9076		-9.51955	-9.03177	-8.77942	-9.11731		-8.83683	-8.43856	-7.99686	-8.47925		-8.80159	-8.49647	-8.06019	-8.53279
119	test2017	-43.6943	11.4185	-32.2758	460.627	773.5	379.056	247.696		-7		-13.0231	-11.314	-6.045	-4.578		-5.6652	-5.4033	-5.88525	-5.588		-6.38027	-6.10944	-6.61501	-6.29692		-6.3875	-6.1168	-6.61452	-6.304		-6.41313	-6.12435	-6.62473	-6.30927		-6.40131	-6.12867	-6.53796	-6.32049
120	test1029	-44.3928	10.7204	-33.6724	450.72	807.902	356.236	247.593		-4.2		-12.6225	-8.6143	-9.6518	-8.822		-6.6282	-5.50971	-7.25534	-6.24981		-7.37871	-6.16082	-8.01378	-6.96103		-7.40829	-6.18844	-8.03142	-6.99074		-7.36308	-6.14569	-7.96233	-6.93417		-7.34966	-6.15191	-7.87573	-6.94746
121	0078pen	-27.2161	8.7106	-18.5055	288.69	430.653	251.597	135.204		-3.53		-5.9779	-8.2899	-3.4685	-2.858		-4.46572	-4.41115	-3.94367	-4.4983		-4.95457	-4.88888	-4.33011	-4.98998		-4.84508	-4.78359	-4.22876	-4.88362		-5.11932	-4.99148	-4.53568	-5.10661		-5.11711	-4.99981	-4.57265	-5.11205
122	test2021	-49.1728	11.4981	-37.6747	467.786	763.823	364.264	249.557		-10.21		-17.9674	-14.6231	-9.6806	-7.525		-7.98926	-8.04927	-8.77198	-8.03811		-8.61672	-8.69134	-9.41714	-8.67192		-8.70984	-8.78766	-9.4912	-8.76695		-8.46073	-8.55657	-9.19353	-8.51969		-8.44197	-8.57191	-9.12196	-8.54127
123	0176pdi	-16.4978	3.472	-13.0258	295.019	448.124	206.542	139.213		-1.01		-1.7235	-2.6756	-1.4644	-0.886		-1.68861	-1.60577	-2.98513	-1.72914		-1.3808	-1.29963	-2.82034	-1.42685		-1.33124	-1.24522	-2.77994	-1.37353		-1.43333	-1.32941	-2.87796	-1.46192		-1.43256	-1.33771	-2.92841	-1.46622
124	0110but	-22.5084	6.9576	-15.5508	276.679	389.622	169.153	127.877		-4.29		-4.285	-5.8609	-3.5824	-3.171		-3.44281	-3.6887	-5.33524	-3.45954		-3.59088	-3.85887	-5.56141	-3.60912		-3.50173	-3.77213	-5.47949	-3.52068		-3.70547	-3.9243	-5.69073	-3.68809		-3.70417	-3.93367	-5.74806	-3.6933
125	test1045	-38.3006	9.9027	-28.3979	483.229	807.198	437.278	261.63		-4.4		-6.1121	-7.4301	-5.6875	-4.971		-3.1423	-3.08381	-2.24968	-3.09695		-3.70358	-3.67118	-2.84528	-3.65735		-3.6535	-3.61737	-2.79909	-3.6032		-3.84937	-3.7712	-3.00027	-3.76695		-3.84131	-3.7736	-2.92911	-3.77439
126	0246eth	-23.1721	6.6085	-16.5636	339.594	512.278	273	165.013		-2.22		-3.2744	-4.5561	-2.6023	-1.412		-1.9844	-2.23547	-2.37755	-2.15759		-2.06185	-2.35236	-2.53179	-2.25547		-1.96036	-2.24887	-2.44308	-2.1515		-2.21447	-2.4486	-2.7121	-2.36679		-2.21289	-2.45801	-2.75906	-2.37225
127	test2007	-56.1322	13.8379	-42.2943	263.45	354.434	211.542	119.88		-18.06		-25.9383	-22.7104	-14.0774	-13.061		-16.4531	-16.5959	-15.8388	-16.4203		-17.5611	-17.6555	-16.53	-17.5171		-17.7332	-17.8513	-16.6621	-17.7079		-17.1667	-17.3171	-16.0525	-17.1425		-17.1402	-17.3501	-16.0485	-17.178
128	0406oct	-10.5298	2.4062	-8.1236	272.565	428.706	265.958	127.176		4.28		2.3963	-0.6987	5.4379	5.529		-0.0692124	0.354998	1.14523	5.04909e-05		1.1355	1.58549	2.22824	1.21039		1.01936	1.48273	2.11052	1.10346		1.2871	1.67968	2.40488	1.32107		1.28735	1.683	2.43677	1.32242
129	test0007	-28.026	9.4355	-18.5905	321.125	474.857	266.792	153.463		-4.23		-8.2215	-9.0379	-4.203	-3.702		-3.50783	-3.75806	-3.4828	-3.66397		-3.89783	-4.17683	-3.84985	-4.0713		-3.78681	-4.06839	-3.7487	-3.96141		-4.07276	-4.28631	-4.06035	-4.19723		-4.07052	-4.29465	-4.09561	-4.20272
130	0238met	-33.3391	8.1593	-25.1798	429.188	687.563	386.458	222.808		-2.04		-4.5998	-6.6723	-2.023	-1.302		-3.28838	-3.47083	-2.4862	-3.44243		-3.88166	-4.10429	-3.07329	-4.05508		-3.79601	-4.01829	-2.99462	-3.96809		-4.07138	-4.23126	-3.28912	-4.19663		-4.06576	-4.23462	-3.2507	-4.20256
131	test2024	-28.4267	6.4152	-22.0115	378.561	623.609	265.222	195.069		-5.22		-5.7734	-4.5087	2.189	2.253		-3.35292	-3.00874	-5.05588	-3.28059		-3.88962	-3.52512	-5.69156	-3.81126		-3.78174	-3.41602	-5.59067	-3.70245		-4.0919	-3.66289	-5.91127	-3.96335		-4.08816	-3.66865	-5.91473	-3.96887
132	0212hex	-23.8788	8.6909	-15.1879	269.502	414.505	265.208	124.657		-3.77		-9.2001	-7.3016	-2.3207	-1.733		-3.49261	-3.13128	-2.02139	-3.44305		-3.61205	-3.21152	-2.03273	-3.55672		-3.52753	-3.12685	-1.95853	-3.47278		-3.71645	-3.27513	-2.17769	-3.62818		-3.71524	-3.28451	-2.22876	-3.63329
133	0151phy	-38.9079	11.8429	-27.065	294.133	437.026	253.736	139.369		-10.48		-17.3231	-15.1074	-9.5831	-8.234		-8.33206	-8.26599	-7.6805	-8.32456		-9.4743	-9.37828	-8.57173	-9.46318		-9.41504	-9.33205	-8.50534	-9.41406		-9.59383	-9.44633	-8.7132	-9.53836		-9.58688	-9.4484	-8.66601	-9.54472
134	test1049	-58.5532	14.8931	-43.6601	412.897	653.032	303.958	215.205		-16.4		-20.5914	-20.6922	-12.9084	-11.276		-12.4988	-12.55	-13.4133	-12.4981		-13.0211	-13.0584	-13.8497	-13.018		-13.2062	-13.2527	-14.0023	-13.2102		-12.6173	-12.7191	-13.3346	-12.6408		-12.5882	-12.7596	-13.3487	-12.6818
135	0038oxy	-18.6284	4.6655	-13.9629	310.627	475.709	232.611	151.33		-0.9		-0.9988	-3.0012	-1.064	-0.024		-1.65	-1.60667	-2.54635	-1.58964		-1.44412	-1.40874	-2.4621	-1.37873		-1.37605	-1.33609	-2.40503	-1.30646		-1.52906	-1.46056	-2.56069	-1.43995		-1.52811	-1.46962	-2.61312	-1.44475
136	0426dcl	-28.6607	10.5511	-18.1096	320.314	501.288	242.667	155.782		-5.22		-8.0922	-9.014	-3.0759	-2.824		-3.30618	-3.12188	-4.06067	-3.32673		-3.64288	-3.44531	-4.4261	-3.66628		-3.53331	-3.33584	-4.32609	-3.55686		-3.81249	-3.55514	-4.6245	-3.78965		-3.81042	-3.56383	-4.66496	-3.79515
137	0041nap	-21.0429	5.6904	-15.3525	319.243	496.204	233.583	158.287		-2.39		-2.875	-4.4319	-2.8546	-1.363		-2.03978	-1.92769	-3.1325	-1.91008		-2.01673	-1.90494	-3.22006	-1.87446		-1.92815	-1.81286	-3.14271	-1.78241		-2.13921	-1.98272	-3.36116	-1.96472		-2.13795	-1.99223	-3.41428	-1.96996
138	0019met	-13.4339	2.7071	-10.7268	307.878	486.667	242.847	151.114		1.71		2.2504	0.6235	1.8409	2.012		-0.209519	0.0601014	-0.771085	-0.0780098		0.560959	0.837365	-0.192719	0.704269		0.550351	0.837721	-0.211841	0.702178		0.587295	0.854241	-0.157307	0.723041		0.58775	0.849458	-0.182178	0.720566
139	test0005	-48.7532	11.9586	-36.7946	414.52	646.815	322.903	215.306		-11.01		-13.9711	-15.2643	-8.1355	-6.624		-9.21333	-9.47534	-9.73797	-9.26426		-10.0426	-10.3245	-10.4869	-10.0983		-10.1238	-10.4146	-10.5471	-10.1854		-9.90463	-10.1993	-10.2922	-9.95899		-9.88716	-10.2119	-10.2175	-9.97834
140	test2027	-41.3448	12.7	-28.6448	280	411.677	270.514	131.26		-8.61		-15.993	-15.0364	-12.4898	-11.291		-9.51139	-9.39293	-7.83252	-9.45586		-10.7613	-10.6	-8.73124	-10.696		-10.7229	-10.577	-8.68212	-10.6697		-10.8428	-10.6392	-8.83513	-10.7386		-10.8346	-10.641	-8.77386	-10.7458
141	0167chla	-13.5678	3.5756	-9.9922	244.594	348.598	206.403	107.831		-0.27		-1.2685	-3.0644	-0.9114	-0.75		-1.81039	-1.76307	-1.64042	-1.80511		-1.10461	-1.05502	-1.00425	-1.09895		-1.14297	-1.088	-1.04595	-1.13327		-1.0297	-0.999748	-0.920869	-1.038		-1.02933	-1.00254	-0.936197	-1.0395
142	0098met	-28.2295	7.3914	-20.8381	338.487	512.151	297.264	164.973		-2.57		-5.6067	-7.3197	-2.5756	-1.924		-4.03289	-4.21236	-3.48241	-4.16989		-4.59896	-4.80026	-3.97976	-4.75126		-4.48803	-4.69283	-3.87727	-4.64229		-4.7909	-4.92311	-4.21061	-4.89069		-4.78774	-4.92973	-4.22378	-4.89614
143	0229hyd	-23.0995	9.64	-13.4595	171.421	171.095	-7.5556	62.88		-6.26		-9.665	-12.9617	-5.8186	-5.26		-5.69574	-6.14526	-10.2045	-5.58833		-5.87426	-6.33897	-10.4826	-5.75166		-5.82104	-6.29567	-10.4264	-5.70444		-5.90454	-6.33775	-10.5001	-5.76004		-5.90371	-6.34602	-10.5677	-5.76437
144	0413clt	-17.1881	3.823	-13.3651	303.192	460.675	219.042	145.104		-1.15		-1.3342	-2.9275	-1.134	-0.344		-1.59704	-1.56596	-2.7258	-1.60662		-1.31878	-1.29612	-2.58566	-1.33076		-1.262	-1.23451	-2.53895	-1.26988		-1.38417	-1.33447	-2.65945	-1.37629		-1.38333	-1.3431	-2.71073	-1.38079
145	0035ben	-14.7317	3.7731	-10.9586	254.723	362.59	210.181	113.932		-0.87		-1.232	-2.562	-1.5854	-0.627		-1.95418	-1.99041	-1.94627	-1.9675		-1.40675	-1.44947	-1.46395	-1.42177		-1.41221	-1.45077	-1.47501	-1.42381		-1.3743	-1.42056	-1.43147	-1.39183		-1.37382	-1.42565	-1.46195	-1.39444
146	0120met	-22.5207	6.9424	-15.5783	276.624	405.907	214.625	128.263		-4.77		-5.3826	-7.0813	-4.3231	-3.527		-3.45748	-3.44632	-3.85512	-3.45397		-3.60966	-3.59512	-4.00315	-3.60549		-3.5202	-3.50699	-3.92246	-3.5167		-3.72483	-3.66328	-4.14519	-3.68509		-3.72352	-3.67267	-4.19926	-3.6903
147	0017cyc	-10.2481	3.6977	-6.5504	259.889	382.841	204.722	118.434		1.2		2.1135	0.9814	1.2829	1.452		0.282202	0.363464	-0.164764	0.321336		1.82297	1.89554	1.12823	1.86446		1.62039	1.70696	0.932837	1.67237		2.05631	2.04004	1.42426	2.03174		2.0565	2.05082	1.50355	2.03647
148	0211tri	-24.0423	9.5071	-14.5352	252.491	372.431	238.764	113.223		-4.16		-9.0857	-7.2008	-3.976	-3.363		-3.70839	-3.48873	-2.59896	-3.68358		-3.78674	-3.53829	-2.57731	-3.75837		-3.71188	-3.46449	-2.5113	-3.68475		-3.8703	-3.58538	-2.69614	-3.81267		-3.86924	-3.59455	-2.7491	-3.81757
149	0402adn	-48.5037	14.4661	-34.0376	325.646	480.201	224.444	160.734		-13.6		-20.1889	-18.1989	-13.904	-12.83		-10.6485	-10.8112	-11.743	-10.5808		-11.8161	-11.967	-12.7321	-11.7378		-11.8566	-12.0232	-12.7503	-11.7897		-11.752	-11.8954	-12.6309	-11.6588		-11.7382	-11.9017	-12.5537	-11.6724
150	0100met	-29.8774	7.5305	-22.3469	371.568	573.241	331.486	185.512		-2.49		-5.1136	-6.7071	-2.3755	-1.706		-3.72612	-3.95261	-3.03034	-3.89599		-4.31406	-4.57371	-3.56873	-4.50359		-4.20827	-4.47026	-3.4713	-4.39869		-4.51307	-4.70334	-3.80408	-4.64992		-4.50915	-4.70872	-3.79935	-4.65541
151	0405hex	-8.1137	2.0248	-6.0889	235.018	348.632	230.819	102.025		3.94		2.4166	-0.5151	4.4507	4.532		-0.265508	0.0408711	0.896983	-0.247363		1.31006	1.6363	2.33664	1.32909		1.07731	1.4172	2.11343	1.1055		1.57425	1.79834	2.65775	1.51964		1.57443	1.81176	2.75705	1.52558
152	0071proa	-20.4586	6.3211	-14.1375	227.417	312.73	214.222	96.6768		-3.44		-5.4872	-7.6835	-3.0819	-2.353		-4.29242	-4.24008	-3.22751	-4.28884		-4.39281	-4.32153	-3.19894	-4.38714		-4.32523	-4.25747	-3.13833	-4.32237		-4.45862	-4.35319	-3.29853	-4.42582		-4.45765	-4.3621	-3.35265	-4.43053
153	test1058	-54.3566	14.4975	-39.8591	483.229	763.214	381.431	254.892		-11.2		-19.1283	-20.0304	-9.5367	-8.449		-8.54357	-9.06804	-9.18015	-8.80997		-9.03963	-9.62532	-9.70185	-9.33586		-9.16644	-9.75644	-9.807	-9.46474		-8.80349	-9.4229	-9.38197	-9.11128		-8.78129	-9.44585	-9.33084	-9.13897
154	0109pip	-28.4133	8.8966	-19.5167	270.72	366.106	191.569	125.235		-7.4		-7.9325	-5.7653	-8.4711	-7.748		-5.49516	-5.88935	-6.36347	-5.45124		-6.15586	-6.57537	-6.94607	-6.10558		-6.04583	-6.47454	-6.84009	-6.00085		-6.32355	-6.67421	-7.14464	-6.22317		-6.32097	-6.68172	-7.1776	-6.22855
155	0055ocr	-27.3746	9.9039	-17.4707	292.841	439.532	229.486	138.671		-5.87		-9.7154	-8.0678	-5.9337	-4.658		-3.85033	-3.79399	-4.20908	-3.84559		-4.20129	-4.13742	-4.53566	-4.19581		-4.09567	-4.03418	-4.4387	-4.09174		-4.35481	-4.23291	-4.72124	-4.30509		-4.35296	-4.24185	-4.76671	-4.31053
156	n015	-29.3518	10.4819	-18.8699	294.207	407.64	228.889	139.855		-9.92		-9.3042	-10.0799	-10.4612	-8.856		-4.46772	-4.93997	-4.85101	-4.44699		-4.97941	-5.49343	-5.31101	-4.95589		-4.86894	-5.38945	-5.20768	-4.84829		-5.14913	-5.59502	-5.51433	-5.07714		-5.14679	-5.60307	-5.55007	-5.08259
157	test1020	-95.0491	22.6663	-72.3828	638.93	1091.89	534.833	360.829		-14		-32.8351	-28.2641	-20.2279	-18.183		-19.0804	-18.9465	-18.6113	-19.0336		-14.6964	-14.5577	-14.6662	-14.6449		-14.7874	-14.6159	-14.7934	-14.7099		-14.5955	-14.1909	-14.4762	-14.2586		-14.4626	-14.4404	-14.9622	-14.4738
158	0172Edi	-10.4375	3.6777	-6.7598	222.528	309.275	182.153	92.638		-0.76		-0.6285	-2.2209	-0.331	-0.056		-0.965985	-0.88555	-0.998604	-1.01239		0.397215	0.480957	0.209618	0.345438		0.205706	0.299452	0.0266487	0.160802		0.63065	0.630186	0.49733	0.517997		0.630841	0.639968	0.567258	0.522294
159	test1059	-62.5532	15.2584	-47.2948	549.871	926.331	417.639	307.702		-7.4		-18.7156	-17.53	-9.8805	-7.933		-9.99739	-9.94859	-11.299	-9.77833		-9.78056	-9.74382	-11.2466	-9.53991		-10.0047	-9.96344	-11.4446	-9.75936		-9.28536	-9.33074	-10.6071	-9.08312		-9.24835	-9.39364	-10.6941	-9.14028
160	test1057	-39.5566	8.4593	-31.0973	483.1	801.955	434.181	259.735		-4.1		-4.6059	-6.9439	-3.2159	-2.476		-4.41841	-4.41312	-3.55194	-4.45728		-5.04583	-5.06625	-4.184	-5.09219		-5.03414	-5.05299	-4.17001	-5.0784		-5.12093	-5.11241	-4.2517	-5.14084		-5.11035	-5.11572	-4.16476	-5.15064
161	0141dim	-13.7423	3.5154	-10.2269	256.55	357.045	240.306	114.989		-1.83		-1.2347	-2.2899	-1.7248	-1.33		-1.55315	-1.7392	-0.632156	-1.57274		-0.855089	-1.06496	0.0247318	-0.877353		-0.884591	-1.08942	-0.0102143	-0.902295		-0.793516	-1.01694	0.0866262	-0.826812		-0.793121	-1.02035	0.0695407	-0.82862
162	0147met	-26.7824	9.9153	-16.8671	265.277	350.767	157.514	119.307		-6.55		-7.9954	-8.6106	-6.5168	-5.68		-4.41395	-4.90543	-6.30267	-4.48898		-4.78023	-5.31133	-6.69591	-4.86224		-4.67949	-5.21712	-6.60076	-4.76486		-4.91662	-5.38794	-6.85179	-4.95555		-4.91496	-5.39701	-6.90554	-4.96091
163	0437pho	-46.664	10.1656	-36.4984	474.871	774.815	386.972	254.224		-6.92		-15.7555	-10.7515	-9.9273	-8.394		-7.21694	-7.33363	-7.50353	-7.26141		-7.85096	-7.99227	-8.14682	-7.90187		-7.92493	-8.06864	-8.20504	-7.9768		-7.74143	-7.89406	-7.98232	-7.79076		-7.72436	-7.9061	-7.90139	-7.80954
164	test0016	-28.0376	10.0699	-17.9677	304.188	449.032	253.736	144.167		-3.82		-8.7507	-10.4581	-3.8318	-2.452		-3.73544	-3.87482	-3.63427	-3.81618		-4.1092	-4.26268	-3.96632	-4.19869		-4.00081	-4.15715	-3.86738	-4.09183		-4.27248	-4.3639	-4.16574	-4.31532		-4.27046	-4.3726	-4.20638	-4.32078
165	test1012	-112.372	25.5377	-86.8346	689.981	1138.84	577.722	385.358		-17.2		-41.8543	-34.505	-29.516	-26.207		-24.3204	-24.8883	-23.6314	-24.656		-16.1734	-16.8058	-16.2798	-16.5449		-15.6716	-16.2454	-15.9291	-15.9947		-18.4221	-17.9128	-18.7758	-17.8015		-18.1911	-18.0764	-17.7459	-18.0539
166	0051cyc	-27.2772	9.4317	-17.8455	267.657	396.286	218.611	123.408		-5.49		-9.1634	-6.2219	-5.1587	-4.629		-4.80181	-4.64452	-4.73269	-4.75276		-5.28315	-5.09971	-5.11576	-5.22754		-5.17676	-4.99816	-5.01625	-5.12493		-5.4344	-5.19236	-5.30419	-5.33317		-5.43243	-5.20105	-5.3481	-5.33858
167	test1010	-57.3959	14.2564	-43.1395	515.092	862.008	412.139	282.88		-10		-18.7124	-17.0124	-12.9273	-11.857		-9.10917	-9.03625	-9.63136	-9.0126		-9.32321	-9.25638	-9.90953	-9.21786		-9.49696	-9.42913	-10.0593	-9.39019		-8.96867	-8.96355	-9.44642	-8.89125		-8.94055	-9.00159	-9.44312	-8.93032
168	0097pro	-29.1468	8.4604	-20.6864	307.362	458.048	265.736	145.986		-2.86		-7.1059	-8.8651	-3.1492	-2.515		-4.91903	-4.98969	-4.44965	-5.0077		-5.57491	-5.64742	-4.99216	-5.67254		-5.46485	-5.54314	-4.88844	-5.56656		-5.75767	-5.76241	-5.2146	-5.80284		-5.75458	-5.76908	-5.23147	-5.80824
169	0106pro	-20.1748	7.0445	-13.1303	246.089	331.757	139.333	108.441		-4.39		-4.1153	-6.0128	-3.7892	-3.393		-3.24329	-3.47672	-5.23732	-3.25181		-3.11696	-3.36801	-5.20737	-3.12568		-3.06722	-3.31963	-5.16255	-3.07606		-3.15867	-3.38327	-5.25127	-3.14845		-3.15789	-3.39149	-5.30702	-3.15273
170	0416dcl	-27.6308	6.478	-21.1528	425.129	706.45	289.264	224.661		-1.99		-3.0319	-4.768	-2.964	-1.832		-1.51548	-1.31446	-3.88493	-1.45972		-1.82073	-1.62982	-4.41934	-1.76271		-1.70724	-1.51034	-4.31705	-1.64388		-2.0378	-1.78053	-4.64796	-1.93055		-2.03447	-1.78717	-4.65854	-1.93615
171	0089pen	-30.722	11.7469	-18.9751	295.535	445.201	276.083	139.759		-6.16		-12.0101	-9.2314	-5.5357	-4.821		-4.47642	-4.40025	-3.34892	-4.50107		-4.99537	-4.90693	-3.7338	-5.02212		-4.88469	-4.80034	-3.63179	-4.9145		-5.16635	-5.01449	-3.95054	-5.14395		-5.16397	-5.02252	-3.98212	-5.1494
172	n010	-24.4507	7.422	-17.0287	305.092	444.944	232.083	146.528		-5.67		-5.3115	-6.7777	-5.6055	-4.291		-3.2651	-3.505	-3.92725	-3.26152		-3.51903	-3.78552	-4.20402	-3.51542		-3.41555	-3.68393	-4.11016	-3.41202		-3.66948	-3.87734	-4.38262	-3.62362		-3.66777	-3.88649	-4.43033	-3.62907
173	0230eth	-22.7375	6.2237	-16.5138	301.827	451.447	235.306	142.894		-5.51		-5.4551	-6.0558	-5.445	-4.818		-3.12292	-3.16525	-3.59249	-3.19335		-3.32017	-3.36983	-3.80877	-3.39856		-3.22063	-3.27086	-3.71922	-3.29907		-3.46103	-3.45678	-3.9781	-3.49868		-3.45947	-3.4661	-4.02792	-3.50407
174	0139thi	-18.4977	4.9808	-13.5169	280.037	409.106	233.444	129.657		-2.55		-4.1877	-3.964	-3.2047	-2.197		-2.38099	-2.44382	-2.32063	-2.41769		-2.20531	-2.27833	-2.17541	-2.24641		-2.14655	-2.21761	-2.12631	-2.18568		-2.26859	-2.31227	-2.25856	-2.28789		-2.26773	-2.32093	-2.30947	-2.29243
175	0084met	-29.7796	8.9468	-20.8328	315.092	478.865	253.542	152.725		-4.58		-7.6635	-9.3793	-4.7789	-3.702		-4.75018	-4.73127	-4.91497	-4.75387		-5.39408	-5.3702	-5.49015	-5.39783		-5.28409	-5.26505	-5.38617	-5.29113		-5.57928	-5.48829	-5.70946	-5.53142		-5.57611	-5.49487	-5.72575	-5.53684
176	0175odi	-16.9082	4.1808	-12.7274	292.786	444.622	205.639	138.336		-1.36		-1.7219	-2.738	-1.5297	-0.911		-1.61668	-1.52277	-2.88204	-1.6308		-1.26525	-1.172	-2.6766	-1.28206		-1.22225	-1.1238	-2.64246	-1.23498		-1.30753	-1.19511	-2.72219	-1.30972		-1.30681	-1.2031	-2.77086	-1.31384
177	0016cyc	-6.7145	1.6198	-5.0947	207.509	279.889	153.958	84.3648		0.75		1.6826	-1.0511	-0.1692	0.137		-0.643354	-0.576516	-1.18333	-0.625428		1.1062	1.17475	0.344589	1.12569		0.802551	0.883335	0.0597434	0.830617		1.4299	1.37285	0.756944	1.35735		1.43007	1.39265	0.894982	1.36616
178	test1040	-70.9548	18.3353	-52.6195	569.631	994.926	558.542	322.959		-8		-24.0891	-26.1669	-10.9208	-9.627		-11.8988	-11.3343	-9.04301	-11.552		-11.0689	-10.463	-8.1999	-10.6864		-11.3366	-10.7204	-8.44661	-10.9463		-10.4308	-9.91763	-7.42297	-10.0825		-10.3798	-10.0204	-7.64851	-10.1684
179	0407tet	-15.8464	4.4692	-11.3772	269.465	408.661	197.056	123.828		-1.15		-2.4236	-4.3866	-1.9565	-1.761		-1.69789	-1.46219	-2.5632	-1.69051		-1.18091	-0.928235	-2.17085	-1.17343		-1.17327	-0.914609	-2.16954	-1.16169		-1.16882	-0.915984	-2.15509	-1.15976		-1.1683	-0.921954	-2.19187	-1.1628
180	test2015	-20.822	3.5479	-17.2741	360.369	594.878	221.958	183.832		-2.33		-0.8022	0.2082	1.6792	1.495		-1.68005	-1.26996	-4.36869	-1.59061		-1.78024	-1.34889	-4.68885	-1.68355		-1.67296	-1.23576	-4.59291	-1.57192		-1.95037	-1.46468	-4.86915	-1.8123		-1.94857	-1.47395	-4.91627	-1.81786
181	0064met	-16.9518	5.6259	-11.3259	276.568	392.553	245.875	126.47		-1.66		-1.2116	-2.2913	-0.913	-0.304		-1.45517	-1.6908	-0.938179	-1.53986		-0.904728	-1.17229	-0.450446	-0.999515		-0.898285	-1.16117	-0.452212	-0.988698		-0.89275	-1.15652	-0.445143	-0.985706		-0.892231	-1.16237	-0.47787	-0.988713
182	0449pho	-52.0148	16.5595	-35.4553	550.664	939.325	454.972	302.774		-5.1		-12.9633	-16.0363	-6.8605	-5.545		-4.39342	-4.27497	-4.8079	-4.44597		-4.79301	-4.70121	-5.35721	-4.85598		-4.84707	-4.74908	-5.40304	-4.90467		-4.74365	-4.6565	-5.25662	-4.8014		-4.72798	-4.66628	-5.16627	-4.81809
183	test2025	-41.3985	11.4317	-29.9668	314.576	468.241	231.569	153.215		-9.61		-15.4736	-15.7016	-8.3751	-7.375		-9.07062	-9.11777	-9.69862	-9.02626		-10.2411	-10.2697	-10.6859	-10.1892		-10.2197	-10.2621	-10.6509	-10.1781		-10.2993	-10.292	-10.7387	-10.214		-10.2899	-10.2942	-10.6715	-10.2224
184	test1047	-48.9007	14.7612	-34.1395	519.926	848.868	414.306	280.051		-8.4		-10.4658	-6.9826	-8.8538	-7.894		-4.71905	-5.08388	-5.55731	-4.91521		-5.23564	-5.66801	-6.20518	-5.45684		-5.26984	-5.70047	-6.23124	-5.48813		-5.22399	-5.64644	-6.14983	-5.43171		-5.21	-5.6535	-6.05941	-5.44588
185	0506nit	-21.5883	7.5041	-14.0842	198.376	249.759	184.861	78.6931		-3.95		-9.9504	-10.7851	-4.1602	-3.363		-5.16079	-5.20177	-4.16741	-5.12492		-5.34999	-5.37246	-4.18443	-5.30747		-5.28448	-5.31355	-4.12371	-5.24688		-5.40597	-5.39417	-4.27451	-5.33651		-5.40502	-5.40295	-4.33058	-5.34115
186	test2003	-47.5566	11.4673	-36.0893	437.159	704.161	375.125	228.723		-8.72		-16.0481	-13.6613	-8.4721	-7.253		-8.18443	-8.25126	-7.71039	-8.2901		-8.95314	-9.02885	-8.38648	-9.0705		-9.02207	-9.10338	-8.43852	-9.14348		-8.84792	-8.93243	-8.23702	-8.96046		-8.83142	-8.94332	-8.15486	-8.97827
187	0401amia	-49.7629	14.0071	-35.7558	395.793	606.786	310.042	201.458		-9.63		-14.7999	-15.4022	-9.6511	-8.027		-9.29995	-9.62237	-9.69803	-9.43883		-10.2132	-10.5577	-10.4993	-10.3659		-10.2785	-10.6335	-10.5444	-10.4385		-10.1083	-10.4569	-10.3473	-10.2535		-10.0923	-10.4669	-10.2683	-10.2705
188	0571dim	-25.1931	7.7142	-17.4789	309.981	468.156	229.583	148.525		-4.84		-5.1808	-7.1026	-4.0272	-3.241		-3.32684	-3.34944	-4.20954	-3.37761		-3.62144	-3.64955	-4.53677	-3.67809		-3.51507	-3.5443	-4.43975	-3.57213		-3.78001	-3.74921	-4.7225	-3.79215		-3.77815	-3.75819	-4.76791	-3.79762
189	0030eth	-10.181	3.9249	-6.2561	159.649	196.952	160.778	56.6864		-0.01		-4.1421	-6.1308	-0.5074	-0.095		-2.66319	-2.41214	-1.47608	-2.49703		-1.38311	-1.09403	-0.198288	-1.19725		-1.60816	-1.31318	-0.409163	-1.4188		-1.10583	-0.914864	0.129652	-0.990661		-1.10566	-0.902176	0.217273	-0.985031
190	0115dip	-23.1074	6.0058	-17.1016	345.867	525.307	299.972	169.474		-3.66		-1.4733	-2.1931	-2.6171	-2.225		-2.04494	-2.27996	-1.73163	-2.19701		-2.17171	-2.4452	-1.8945	-2.34203		-2.06609	-2.33769	-1.80242	-2.23395		-2.33505	-2.54928	-2.09236	-2.46201		-2.33331	-2.55852	-2.13492	-2.46752
191	test2023	-11.4858	2.5544	-8.9314	286.199	453.926	257.958	135.225		3.43		1.3726	-0.8423	3.9164	4.135		-0.0304023	0.376793	0.52339	0.00554601		1.03913	1.46848	1.44	1.07686		0.960469	1.40279	1.35705	1.00717		1.14893	1.53688	1.56969	1.15759		1.14923	1.53715	1.58014	1.15752
192	0022pro	-9.2601	3.4744	-5.7857	212.306	286.003	192.153	87.7027		1.27		0.8301	-1.7804	1.0147	1.373		-0.821407	-0.800013	-0.237162	-0.790581		0.757537	0.776718	1.20063	0.791367		0.503624	0.533722	0.960078	0.545346		1.04395	0.955885	1.55332	0.998832		1.04412	0.97121	1.66262	1.00563
193	0174chl	-15.5097	3.5917	-11.918	274.041	405.69	207.125	126.462		-1.12		-1.5863	-2.814	-1.6194	-0.847		-1.81197	-1.75859	-2.47326	-1.8187		-1.37974	-1.32738	-2.14613	-1.38789		-1.35709	-1.30007	-2.13095	-1.36156		-1.38887	-1.32724	-2.15779	-1.3898		-1.38827	-1.3341	-2.19973	-1.39331
194	test1050	-48.2392	13.8185	-34.4207	432.583	670.005	323.319	219.458		-10.2		-14.1707	-10.4088	-11.8084	-11.206		-7.53886	-8.01532	-8.66845	-7.94899		-8.34584	-8.87349	-9.47445	-8.80066		-8.38811	-8.9229	-9.50132	-8.8479		-8.29927	-8.8188	-9.38333	-8.73821		-8.28494	-8.82609	-9.29967	-8.7527
195	0056mcr	-28.3207	9.3033	-19.0174	294.188	438.41	231.986	138.63		-5.49		-10.4704	-8.4173	-6.1304	-4.857		-4.5378	-4.52616	-4.81496	-4.575		-5.06593	-5.04789	-5.28245	-5.10653		-4.95525	-4.94177	-5.17883	-4.9991		-5.23687	-5.15471	-5.48792	-5.22806		-5.23447	-5.1627	-5.52226	-5.2335
196	test1027	-62.4209	15.6987	-46.7222	484.852	844.955	449.333	271.793		-5.7		-19.9077	-20.5103	-3.014	-2.451		-11.728	-10.9586	-10.0042	-11.2285		-11.7781	-10.9306	-9.94454	-11.2246		-11.9986	-11.1496	-10.1376	-11.4444		-11.2837	-10.5231	-9.33633	-10.7695		-11.248	-10.5821	-9.40702	-10.8239
197	test2019	-56.7419	13.907	-42.8349	498.044	833.471	404.514	270.743		-10.78		-19.8555	-18.1398	-11.0052	-9.135		-9.49013	-9.34249	-9.74613	-9.45051		-9.78029	-9.62665	-10.0579	-9.73743		-9.95049	-9.79712	-10.2035	-9.90776		-9.43253	-9.33948	-9.6066	-9.41575		-9.405	-9.37591	-9.59834	-9.45363
198	0090hex	-32.8735	9.7288	-23.1447	327.694	505.384	308.694	159.743		-6.21		-11.9257	-9.2705	-5.3448	-4.612		-5.45199	-5.38405	-4.13318	-5.50513		-6.24923	-6.17008	-4.75959	-6.3076		-6.15034	-6.07725	-4.66498	-6.21331		-6.43104	-6.28664	-4.98259	-6.4375		-6.4267	-6.29124	-4.971	-6.44295
199	test1024	-51.7181	11.7533	-39.9648	581.495	988.923	454.292	321.567		-6.5		-9.4411	-10.4235	-7.9796	-6.985		-5.57004	-5.58159	-6.83593	-5.66696		-5.73249	-5.78457	-7.22213	-5.84468		-5.8569	-5.90176	-7.33121	-5.96275		-5.52052	-5.6111	-6.91656	-5.64823		-5.49813	-5.6348	-6.8616	-5.67642
200	n005	-20.5438	7.7709	-12.7729	207.196	241.482	83.1528	84.1387		-5.31		-6.8072	-8.4145	-5.6267	-5.017		-4.27148	-4.72557	-6.92214	-4.24744		-4.21446	-4.69696	-6.94234	-4.18576		-4.17396	-4.66185	-6.90305	-4.14786		-4.23358	-4.69197	-6.95741	-4.18864		-4.23286	-4.6997	-7.01501	-4.19264
201	0130nit	-23.8534	7.6613	-16.1921	233.063	317.934	214.917	99.9662		-3.71		-9.3471	-10.6254	-4.0543	-3.334		-5.08698	-5.10784	-4.11855	-5.09764		-5.4709	-5.47663	-4.33597	-5.4806		-5.37697	-5.38921	-4.24873	-5.39156		-5.58601	-5.54052	-4.49291	-5.55587		-5.58455	-5.54972	-4.54535	-5.56111
202	0199chl	-9.5449	3.0773	-6.4676	194.059	259.037	169.875	76.6579		-0.5		-0.9524	-2.6235	-0.3265	0.019		-1.70418	-1.53743	-1.27159	-1.64017		-0.362868	-0.176374	-0.0232122	-0.291374		-0.573234	-0.378415	-0.222129	-0.496236		-0.106345	-0.0118871	0.287701	-0.101392		-0.106165	-0.000470816	0.367697	-0.0963467
203	0146met	-29.1607	12.9887	-16.172	254.28	344.04	241.264	112.203		-6.77		-12.3359	-9.572	-6.9861	-6.032		-4.4247	-4.68966	-3.24492	-4.50224		-4.73483	-5.01535	-3.41297	-4.81941		-4.64022	-4.92629	-3.32682	-4.72824		-4.85567	-5.08272	-3.57641	-4.90024		-4.85421	-5.09196	-3.62706	-4.9055
204	0424clp	-9.3588	2.0705	-7.2883	246.845	371.984	227.042	109.557		2.86		2.1946	0.1063	4.0386	4.08		-0.466879	-0.147516	0.239543	-0.450766		0.848201	1.18852	1.41862	0.864921		0.687847	1.0404	1.26207	0.712796		1.04806	1.31408	1.65915	1.0117		1.04827	1.32114	1.71386	1.01477
205	0033pen	-15.8858	4.2149	-11.6709	268.893	389.159	250.847	121.322		0.01		-2.3491	-4.1484	-0.1864	0.312		-1.8539	-1.90336	-0.928442	-1.94863		-1.39359	-1.45331	-0.485431	-1.49911		-1.37775	-1.43331	-0.478069	-1.48		-1.39228	-1.44515	-0.497505	-1.4921		-1.39172	-1.4516	-0.533833	-1.4954
206	test3015	-36.1804	10.254	-25.9264	342.528	518.68	286.569	168.657		-8.93		-15.2416	-11.774	-7.3943	-6.138		-6.30651	-6.461	-6.09652	-6.38656		-7.23154	-7.3952	-6.89163	-7.31953		-7.15722	-7.32929	-6.81576	-7.25102		-7.38518	-7.48983	-7.06701	-7.42578		-7.37906	-7.4925	-7.02817	-7.43178
207	test1034	-37.1854	9.0746	-28.1108	347.601	561.958	269.292	176.307		-5.2		-8.7909	-10.7757	-4.6427	-4.055		-7.17984	-6.79237	-7.63512	-7.04761		-8.1851	-7.75012	-8.52519	-8.03759		-8.1368	-7.70924	-8.47015	-7.99543		-8.2983	-7.8199	-8.64383	-8.11198		-8.2905	-7.82195	-8.58672	-8.119
208	0088but	-29.46	9.0835	-20.3765	266.642	387.889	248.347	120.866		-6.36		-12.6074	-9.683	-5.6499	-4.959		-6.02581	-5.94541	-4.8825	-6.06484		-6.78795	-6.68269	-5.43262	-6.82916		-6.67888	-6.5822	-5.32811	-6.7269		-6.9583	-6.7872	-5.64994	-6.94712		-6.95535	-6.79403	-5.67103	-6.95247
209	0062dio	-22.1169	7.0451	-15.0718	257.011	357.169	209.611	116.596		-5.05		-6.3836	-4.7742	-5.2504	-4.306		-3.8222	-3.97569	-3.79439	-3.77444		-3.96634	-4.12796	-3.89119	-3.91256		-3.88381	-4.04855	-3.81662	-3.83148		-4.06443	-4.18159	-4.01823	-3.97819		-4.06325	-4.19086	-4.07331	-3.98325
210	0112Nme	-26.3367	6.3182	-20.0185	298.395	424.336	215.889	143.288		-7.77		-6.0884	-3.3959	-7.5179	-6.765		-4.88016	-5.20914	-5.78852	-4.82278		-5.50023	-5.8554	-6.36864	-5.43595		-5.38933	-5.75143	-6.26303	-5.32862		-5.67847	-5.96429	-6.57624	-5.56385		-5.67567	-5.97148	-6.60297	-5.56927
211	0093met	-23.4986	7.9125	-15.5861	246.937	335.783	213.069	106.796		-3.32		-7.004	-8.4906	-3.1539	-2.505		-4.37451	-4.54828	-3.90964	-4.48561		-4.6272	-4.80672	-4.06137	-4.74884		-4.53887	-4.72335	-3.98053	-4.66399		-4.73399	-4.86497	-4.20319	-4.81832		-4.73269	-4.87425	-4.25736	-4.82347
212	0223die	-17.0945	4.5809	-12.5136	319.502	482.087	298.556	154.063		-1.63		-0.1001	-1.4353	-1.363	-0.964		-0.693953	-0.837163	0.26249	-0.777172		-0.215871	-0.391941	0.664964	-0.310285		-0.176652	-0.34568	0.691215	-0.264868		-0.258756	-0.415869	0.60359	-0.3403		-0.258063	-0.423664	0.562967	-0.344323
213	test1031	-51.9008	13.0013	-38.8995	601.956	1062.09	541.597	343.325		-6.1		-9.2272	-10.0431	-8.9866	-7.927		-4.43847	-3.94335	-3.49684	-4.12406		-4.57576	-4.07933	-3.77604	-4.23338		-4.68277	-4.17474	-3.87332	-4.3306		-4.4112	-3.94967	-3.54294	-4.08423		-4.39054	-3.96949	-3.46987	-4.10934
214	0408hex	-16.2232	2.5764	-13.6468	299.963	483.542	208.319	144.644		-1.4		-1.8289	-10.5958	1.2634	1.313		-1.82914	-1.33793	-3.20299	-1.76115		-1.608	-1.07802	-3.12023	-1.53386		-1.54599	-1.00994	-3.06788	-1.46807		-1.68084	-1.12508	-3.20141	-1.58529		-1.67995	-1.13395	-3.25458	-1.58992
215	0034hex	-18.3325	4.5979	-13.7346	301.347	448.667	281.375	140.804		0.29		-2.548	-4.5439	-0.0972	0.379		-1.82794	-1.92476	-0.844426	-1.98631		-1.61643	-1.73278	-0.642719	-1.79302		-1.55276	-1.66565	-0.591283	-1.72646		-1.69221	-1.77651	-0.746299	-1.84448		-1.69131	-1.78539	-0.794627	-1.84915
216	0047pro	-25.2746	9.913	-15.3616	233.967	325.164	222.056	101.246		-4.83		-9.3501	-7.7431	-4.6191	-3.977		-4.66777	-4.61089	-3.51487	-4.64576		-4.93156	-4.8542	-3.62413	-4.90534		-4.84636	-4.77382	-3.54629	-4.82386		-5.02967	-4.90765	-3.76244	-4.96854		-5.02843	-4.91691	-3.81635	-4.97363
217	test1037	-44.5276	13.0819	-31.4457	386.347	572.532	327.264	191.755		-10.7		-13.5964	-15.0564	-8.4079	-7.462		-7.55939	-8.16754	-7.2158	-7.87636		-8.51542	-9.17948	-8.03976	-8.86605		-8.51296	-9.18751	-8.02661	-8.87043		-8.55236	-9.18503	-8.06672	-8.8735		-8.54144	-9.18826	-7.98598	-8.88352
218	n201	-55.9034	15.8943	-40.0091	310.646	461.365	260.278	150.2		-15.46		-23.5854	-22.9862	-12.5466	-11.308		-13.9241	-13.8652	-13.223	-13.8937		-14.9914	-14.8828	-13.9541	-14.9524		-15.1276	-15.037	-14.0572	-15.1032		-14.6997	-14.6325	-13.5952	-14.6726		-14.6773	-14.6555	-13.5545	-14.7005
219	0144thi	-19.8815	5.0784	-14.8031	317.14	474.775	260.583	153.328		-2.73		-2.6767	-3.8745	-2.8622	-1.785		-1.84558	-2.00949	-2.00203	-1.88913		-1.74825	-1.94047	-1.97477	-1.79795		-1.66687	-1.85615	-1.9056	-1.7133		-1.85718	-2.00664	-2.10748	-1.87634		-1.85605	-2.01604	-2.15903	-1.88143
220	0411chp	-16.8165	3.7222	-13.0943	303.653	464.849	254	145.19		0.07		-0.454	-2.3605	-0.2555	-0.036		-1.45523	-1.37546	-1.45806	-1.47517		-1.13011	-1.05477	-1.21795	-1.15365		-1.07876	-0.997895	-1.17776	-1.09787		-1.18728	-1.08834	-1.29075	-1.19314		-1.18649	-1.09673	-1.33824	-1.19749
221	0228met	-16.5918	5.7012	-10.8906	179.539	201.886	77.3194	68.1423		-4.56		-4.9327	-6.9485	-3.8735	-3.498		-4.23533	-4.47609	-6.2764	-4.12815		-3.92646	-4.17101	-6.02079	-3.8052		-3.93713	-4.18539	-6.02935	-3.81783		-3.86968	-4.11745	-5.94987	-3.7515		-3.86923	-4.12216	-5.98876	-3.75392
222	n009	-24.6012	7.8687	-16.7325	302.343	444.262	229.917	145.033		-5.56		-5.2271	-6.9134	-5.5999	-4.309		-3.2101	-3.37884	-3.86662	-3.19379		-3.43464	-3.62283	-4.11606	-3.41693		-3.33336	-3.52296	-4.02445	-3.31557		-3.57946	-3.7113	-4.28843	-3.52086		-3.57783	-3.72055	-4.3377	-3.52628
223	0227Nme	-23.369	6.6374	-16.7316	291.845	420.352	223.764	139.222		-6.34		-5.2308	-3.0368	-5.8835	-5.05		-3.53267	-3.75293	-4.06815	-3.47161		-3.79224	-4.03381	-4.3285	-3.72456		-3.6914	-3.9356	-4.23669	-3.62429		-3.93402	-4.11885	-4.49922	-3.82571		-3.93239	-4.12807	-4.54893	-3.83111
224	0013dim	-13.9894	2.5325	-11.4569	330.941	524.884	281.194	164.625		2.88		2.7921	0.3659	2.8065	3.01		0.155983	0.321372	0.162704	0.225592		0.863831	1.02057	0.69312	0.937934		0.876264	1.04435	0.693747	0.959471		0.855209	1.01432	0.682928	0.929995		0.855753	1.00803	0.651128	0.926766
225	0149mor	-25.8542	7.8899	-17.9643	263.561	361.672	200.542	120.72		-7.17		-7.3625	-5.3223	-6.9318	-6.107		-4.98382	-5.24156	-5.37855	-4.93732		-5.49319	-5.76426	-5.80543	-5.44023		-5.38648	-5.66477	-5.7047	-5.33775		-5.64473	-5.85296	-5.99077	-5.54563		-5.64272	-5.86153	-6.03517	-5.55104
226	0037eth	-18.7236	4.6846	-14.039	316.753	481.958	249.667	153.15		-0.8		-0.7016	-2.3262	-0.9176	0.078		-1.4974	-1.54396	-2.02045	-1.5383		-1.28312	-1.3482	-1.91565	-1.33009		-1.21351	-1.27395	-1.85787	-1.25629		-1.37194	-1.4023	-2.02132	-1.39374		-1.37098	-1.41141	-2.07273	-1.39856
227	0143dip	-21.9374	5.5796	-16.3578	354.317	545.304	325.028	174.93		-1.27		-1.2216	-3.3962	-0.2333	0.115		-1.43443	-1.62309	-0.578511	-1.58593		-1.43494	-1.66191	-0.61726	-1.60517		-1.33456	-1.55757	-0.532175	-1.50082		-1.58809	-1.76039	-0.806936	-1.71849		-1.58656	-1.7699	-0.851046	-1.72394
228	test2013	-47.7231	14.2389	-33.4842	475.627	792.749	380.153	255.939		-8.42		-16.1392	-13.7315	-8.1667	-6.175		-5.77317	-5.66011	-6.38671	-5.76165		-6.44076	-6.33568	-7.10469	-6.43042		-6.46634	-6.36128	-7.12056	-6.4555		-6.43864	-6.32326	-7.0672	-6.41299		-6.42544	-6.32917	-6.97891	-6.426
229	0075pro	-23.688	7.8789	-15.8091	226.107	311.241	192.958	95.8125		-3.85		-6.8651	-8.9858	-3.9776	-3.354		-5.12049	-5.03572	-4.66885	-5.11641		-5.47454	-5.36302	-4.88232	-5.46776		-5.38465	-5.27926	-4.79829	-5.38281		-5.58003	-5.42087	-5.02443	-5.53545		-5.57867	-5.43011	-5.07953	-5.54062
230	0128butb	-24.2837	7.842	-16.4417	254.889	372.37	248.403	113.538		-3.64		-7.3134	-9.3477	-2.863	-2.689		-4.53307	-4.37052	-3.13058	-4.56513		-4.87779	-4.68808	-3.3156	-4.91194		-4.78077	-4.59506	-3.22714	-4.81845		-5.00383	-4.76285	-3.48685	-4.9971		-5.0023	-4.77208	-3.53604	-5.0024
231	test1021	-18.072	4.5222	-13.5498	258.321	383.302	208.681	116.366		-1.5		-4.9651	-5.3663	1.7128	1.905		-3.06463	-2.86319	-3.14799	-3.06962		-2.96706	-2.74293	-3.05152	-2.9722		-2.90856	-2.68342	-3.00097	-2.91338		-3.02505	-2.77381	-3.12932	-3.00806		-3.02419	-2.78246	-3.18211	-3.01257
232	0001met	-3.1987	1.2753	-1.9234	152.454	184.804	94.0556	52.5667		2		2.3375	-0.2826	2.2035	2.288		-0.842715	-0.600624	-1.73877	-0.656567		1.69794	1.96621	0.514398	1.90475		1.08625	1.37011	-0.047591	1.30329		2.19069	2.23534	1.17393	2.23344		2.19094	2.28259	1.50003	2.25452
233	0119met	-22.2808	6.6747	-15.6061	277.878	406.794	213.264	127.918		-4.63		-5.2183	-6.864	-4.0173	-3.156		-3.43198	-3.44528	-3.91216	-3.48356		-3.58393	-3.59659	-4.06586	-3.64082		-3.49411	-3.50812	-3.9848	-3.55182		-3.70006	-3.66527	-4.20825	-3.72069		-3.69875	-3.67466	-4.26237	-3.7259
234	n019	-22.6294	8.4265	-14.2029	220.996	297.159	215.181	92.1793		-5.32		-9.767	-7.3611	-6.351	-5.673		-4.52078	-4.51419	-3.22515	-4.53496		-4.65297	-4.62981	-3.20331	-4.66669		-4.58458	-4.56586	-3.14168	-4.60178		-4.7187	-4.66041	-3.30531	-4.70454		-4.71772	-4.66932	-3.35949	-4.70926
235	test2011	-44.1371	11.1902	-32.9469	380.185	588.46	318.264	190.941		-9.2		-16.9511	-14.1547	-8.7906	-7.559		-8.45645	-8.61164	-8.17886	-8.62135		-9.4436	-9.60503	-9.01302	-9.6252		-9.46461	-9.63598	-9.01947	-9.6537		-9.43177	-9.57702	-8.98066	-9.59204		-9.41921	-9.58188	-8.89706	-9.60405
236	0138pro	-13.9174	4.0309	-9.8865	250.683	354.894	238.375	111.554		-1.05		-1.5551	-2.351	-1.1044	-0.903		-1.57325	-1.61562	-0.544116	-1.57712		-0.825362	-0.876474	0.167439	-0.830104		-0.867351	-0.912698	0.120992	-0.867459		-0.747694	-0.819359	0.248114	-0.767743		-0.747331	-0.821871	0.236989	-0.769116
237	0218pho	-3.3992	1.2068	-2.1924	155.148	164.635	52.8889	54.3263		0.6		1.804	-0.206	0.3593	0.437		-0.886608	-1.04082	-3.20946	-0.698824		1.57138	1.40421	-1.10848	1.77999		0.992118	0.838344	-1.63971	1.21071		2.05233	1.67424	-0.456884	2.10355		2.05257	1.71874	-0.153324	2.12339
238	0066dim	-25.7363	9.1174	-16.6189	297.177	413.09	265.264	137.961		-4.84		-6.2214	-5.8018	-2.7438	-1.823		-3.31551	-3.8146	-2.65603	-3.47899		-3.54233	-4.0922	-2.83007	-3.72359		-3.44213	-3.9952	-2.74062	-3.62429		-3.6837	-4.17491	-3.00948	-3.82271		-3.68211	-4.18415	-3.05676	-3.8281
239	0148but	-13.1903	3.2078	-9.9825	225.48	303.439	218.667	92.9473		0.04		-3.23	-5.0034	-0.3101	0.36		-2.39391	-2.46591	-1.23362	-2.51327		-1.75014	-1.82581	-0.573844	-1.88181		-1.78964	-1.86224	-0.616298	-1.91925		-1.66931	-1.76383	-0.493176	-1.81346		-1.66895	-1.76652	-0.507464	-1.81491
240	0225pipa	-19.9187	6.6698	-13.2489	275.092	399.466	208.056	129.034		-5.11		-2.8374	-1.932	-3.5012	-3.04		-2.40682	-2.47099	-3.03467	-2.32148		-2.20329	-2.27695	-2.89821	-2.1091		-2.14996	-2.22168	-2.85338	-2.05338		-2.25703	-2.30426	-2.96476	-2.14438		-2.25623	-2.3127	-3.01627	-2.14877
241	n008	-41.5254	12.4572	-29.0682	305.111	444.23	250.667	146.157		-10.9		-14.1638	-15.0983	-9.7921	-8.345		-8.93834	-9.07868	-8.6722	-8.94161		-10.1172	-10.2471	-9.61369	-10.1179		-10.0835	-10.2279	-9.56873	-10.0949		-10.1958	-10.2833	-9.69981	-10.1589		-10.1872	-10.2852	-9.63694	-10.1665
242	0010met	-9.0489	1.9928	-7.0561	250.572	364.421	213.306	112.459		2.32		2.3729	0.2421	2.1389	2.291		-0.242782	-0.158702	-0.107986	-0.202606		1.14118	1.22116	1.09415	1.18433		0.96801	1.06002	0.926047	1.02014		1.35158	1.35427	1.3537	1.3375		1.35178	1.36246	1.4153	1.34107
243	0008noc	-16.056	3.377	-12.679	379.852	606.132	346.083	192.842		2.89		3.8661	1.3719	2.7946	3.056		1.08491	1.02934	1.74874	1.00198		1.73621	1.63833	2.21236	1.6399		1.7817	1.69666	2.24067	1.69614		1.67045	1.59314	2.13166	1.58739		1.67117	1.58497	2.09319	1.58316
244	0124dim	-24.8965	7.1843	-17.7122	310.406	468.939	229.972	148.535		-4.72		-4.9498	-6.8516	-3.7025	-2.851		-3.42373	-3.44496	-4.30054	-3.48683		-3.74571	-3.77189	-4.65025	-3.81597		-3.63817	-3.66575	-4.55186	-3.70911		-3.90757	-3.87379	-4.83972	-3.93234		-3.90563	-3.88266	-4.88369	-3.93782
245	0028Epe	-12.0271	2.8114	-9.2157	281.421	410.701	249.931	129.076		1.34		1.9438	-0.2677	1.2459	1.689		-0.311406	-0.431589	0.13348	-0.422595		0.680551	0.532654	0.984029	0.55558		0.613645	0.475378	0.91256	0.496282		0.77883	0.599555	1.09927	0.630259		0.779144	0.598952	1.10265	0.629776
246	n006	-22.6731	7.7448	-14.9283	234.502	301.386	111.972	101.76		-4.48		-6.6391	-7.9828	-5.1175	-4.479		-4.44711	-4.78312	-6.93498	-4.41737		-4.64526	-5.00088	-7.18898	-4.61063		-4.56556	-4.92701	-7.11302	-4.53405		-4.73344	-5.04427	-7.28613	-4.66666		-4.7323	-5.05343	-7.34814	-4.67164
247	test1016	-50.9229	13.3695	-37.5534	471.033	758.317	350.792	250.304		-9.6		-12.8167	-13.8074	-10.3749	-8.823		-7.83219	-8.07946	-9.16018	-7.94529		-8.45231	-8.73392	-9.83379	-8.57883		-8.54336	-8.82866	-9.90569	-8.67176		-8.30188	-8.60202	-9.61216	-8.43102		-8.2833	-8.61699	-9.54061	-8.4523
248	test1053	-48.3087	12.9175	-35.3912	508.137	835.286	408.389	275.263		-6.7		-10.1306	-8.2881	-8.5202	-7.563		-5.67166	-5.87493	-6.30821	-5.73319		-6.21459	-6.46336	-6.94235	-6.28591		-6.26936	-6.51735	-6.98569	-6.33868		-6.1553	-6.40557	-6.83225	-6.22022		-6.13972	-6.41505	-6.74495	-6.23671
249	0027pen	-12.4635	3.0086	-9.4549	275.627	405.135	249.292	126.949		1.66		1.3965	-1.3996	1.2912	1.679		-0.602379	-0.629288	0.00612252	-0.636961		0.319187	0.276219	0.812753	0.279359		0.261697	0.227755	0.750375	0.228974		0.408469	0.33752	0.914505	0.347593		0.4088	0.336179	0.912697	0.346766
250	test2026	-46.1699	13.1213	-33.0486	406.476	644.944	343.458	209.209		-9.37		-16.7566	-14.2991	-8.6567	-7.443		-7.69547	-7.77391	-7.39724	-7.79441		-8.59475	-8.67972	-8.18543	-8.70424		-8.61627	-8.70842	-8.19412	-8.73098		-8.58716	-8.65724	-8.1557	-8.67694		-8.57448	-8.66232	-8.07022	-8.68915
251	0200tet	-5.5436	1.5799	-3.9637	187.214	255.926	188.917	72.9827		3.16		1.8793	-1.7727	3.4206	3.493		-0.734775	-0.429304	0.467007	-0.638533		1.27064	1.60425	2.33301	1.37727		0.873579	1.22121	1.96209	0.989332		1.65848	1.83257	2.8192	1.64918		1.65867	1.86081	3.01882	1.66177
252	0135met	-29.6571	7.7784	-21.8787	316.863	486.823	255.708	155.582		-3.59		-9.0574	-10.4676	-2.5579	-1.81		-5.18858	-5.08985	-5.30905	-5.10899		-5.92057	-5.80713	-5.9531	-5.83187		-5.81456	-5.70666	-5.85146	-5.72966		-6.10547	-5.92563	-6.17091	-5.96552		-6.1018	-5.9313	-6.17642	-5.97092
253	n016	-27.0397	9.7835	-17.2562	235.258	291.725	52.3611	102.02		-9.72		-9.1952	-10.7865	-9.4834	-8.84		-5.5209	-6.00999	-9.92674	-5.49977		-6.03769	-6.55599	-10.5485	-6.01195		-5.93564	-6.46386	-10.4469	-5.9157		-6.17153	-6.62825	-10.6837	-6.10148		-6.16975	-6.63707	-10.7429	-6.10681
254	0104dim	-15.2963	4.7034	-10.5929	215.314	269.23	168.792	89.6406		-4.29		-2.8768	-3.425	-3.433	-3.043		-2.99435	-3.28374	-3.14196	-2.95869		-2.50744	-2.81722	-2.67409	-2.46684		-2.5262	-2.83598	-2.69483	-2.4846		-2.44905	-2.76591	-2.61233	-2.4149		-2.44863	-2.77006	-2.6404	-2.41706
255	test0011	-42.2291	10.8755	-31.3536	398.469	610.677	343.444	199.233		-6		-12.2644	-13.2813	-6.3097	-5.33		-7.14303	-7.52752	-6.64381	-7.47493		-8.05733	-8.47952	-7.43873	-8.42497		-8.05297	-8.48347	-7.42494	-8.4265		-8.10051	-8.49261	-7.4733	-8.43833		-8.08968	-8.49582	-7.39175	-8.44826
256	test0009	-30.9476	10.0458	-20.9018	356.089	541.492	302.861	175.121		-3.28		-5.2519	-4.4694	-2.4349	-1.544		-3.52136	-3.78222	-3.32704	-3.7139		-4.0345	-4.33048	-3.81905	-4.24895		-3.92303	-4.22129	-3.71683	-4.13833		-4.23157	-4.45756	-4.05139	-4.39324		-4.22837	-4.46417	-4.06353	-4.39871
257	0245thi	-13.8351	4.6933	-9.1418	233.487	325.013	200.986	102.004		-1.42		-2.0439	-2.9723	-1.2519	-0.6		-1.75135	-1.73958	-1.43996	-1.6842		-0.903973	-0.892344	-0.663626	-0.829624		-0.9759	-0.958445	-0.736298	-0.896933		-0.788559	-0.811201	-0.531193	-0.739708		-0.788258	-0.811435	-0.529607	-0.740006
258	0220tri	-39.8531	10.3033	-29.5498	324.539	469.376	279.361	156.291		-8.7		-13.3004	-13.0044	-6.9504	-5.609		-8.56756	-8.90733	-7.94468	-8.68289		-9.69463	-10.0487	-8.8417	-9.82006		-9.66685	-10.0348	-8.80334	-9.80214		-9.76664	-10.0794	-8.9205	-9.8556		-9.75758	-10.0814	-8.85247	-9.86361
259	test3003	-69.9919	24.8788	-45.1131	503.247	837.857	416.639	272.571		-12.75		-27.5232	-25.0256	-15.9882	-13.592		-10.4037	-10.3264	-10.3615	-10.4345		-10.5207	-10.4419	-10.4904	-10.5554		-10.7211	-10.6424	-10.6644	-10.7559		-10.0887	-10.0831	-9.94105	-10.1552		-10.0566	-10.1321	-9.97702	-10.2023
260	0107tri	-12.2765	3.8507	-8.4258	244.096	328.489	198.639	107.892		-3.23		-0.7026	-1.3025	-2.6883	-2.26		-1.08753	-1.35432	-1.19854	-1.06549		-0.046807	-0.346526	-0.293772	-0.0230586		-0.149774	-0.442462	-0.395825	-0.119698		0.0986207	-0.246355	-0.11805	0.0869638		0.0988788	-0.24407	-0.099131	0.0878182
261	0131nit	-25.4141	9.6132	-15.8009	263.266	376.421	244.569	119.239		-3.34		-8.9324	-10.2034	-3.8244	-3.169		-3.97336	-4.01102	-2.97138	-3.99076		-4.20185	-4.23629	-3.09158	-4.22027		-4.11053	-4.14811	-3.00939	-4.13101		-4.31788	-4.30336	-3.24711	-4.29901		-4.31651	-4.31269	-3.2986	-4.30424
262	0096met	-26.6614	9.1251	-17.5363	311.384	455.817	271.486	146.668		-2.83		-6.061	-7.3669	-2.737	-2.108		-3.31075	-3.56921	-2.85986	-3.49352		-3.60778	-3.89538	-3.11787	-3.81068		-3.50106	-3.79076	-3.02192	-3.70484		-3.76756	-3.9938	-3.31558	-3.92444		-3.76568	-4.00274	-3.35771	-3.9299
263	0170chl	-12.3976	3.8278	-8.5698	235.258	324.333	202.972	100.783		-0.57		-1.4125	-3.5893	-1.2069	-0.803		-1.42729	-1.48595	-1.12037	-1.47362		-0.448454	-0.516345	-0.235013	-0.500048		-0.545175	-0.606244	-0.331039	-0.59162		-0.307245	-0.41954	-0.0692004	-0.391298		-0.306981	-0.417787	-0.0537205	-0.390673
264	0070eth	-19.3272	7.1069	-12.2203	193.229	248.952	183.292	75.6606		-3.5		-6.2529	-8.3793	-3.2448	-2.512		-4.44077	-4.35324	-3.3899	-4.39351		-4.33358	-4.21807	-3.15063	-4.2788		-4.30657	-4.19443	-3.12725	-4.25469		-4.33009	-4.20228	-3.16921	-4.26416		-4.32946	-4.20935	-3.21559	-4.26777
265	test3020	-59.0887	15.1861	-43.9026	478.782	817.937	362.25	262.164		-6.3		-19.5899	-18.8752	-12.033	-10.162		-10.5859	-10.0791	-11.6081	-10.3635		-10.8714	-10.3153	-11.9233	-10.6251		-11.0571	-10.5015	-12.0809	-10.8118		-10.4774	-9.99185	-11.4127	-10.2619		-10.4478	-10.0339	-11.4275	-10.3039
266	0111die	-21.9396	5.9982	-15.9414	283.745	404.167	237.208	130.388		-4.07		-2.9032	-2.5646	-3.034	-2.665		-3.40948	-3.64135	-3.27546	-3.52297		-3.58908	-3.84287	-3.42484	-3.71466		-3.49548	-3.75154	-3.3409	-3.62205		-3.71387	-3.91581	-3.58184	-3.80083		-3.71247	-3.92517	-3.63348	-3.80611
267	test1055	-50.304	14.7861	-35.5179	389.815	629.011	322.514	201.395		-12.7		-19.107	-15.5648	-10.2486	-8.83		-9.37176	-9.16435	-9.18289	-9.32996		-10.3089	-10.0698	-9.96769	-10.2613		-10.3706	-10.1401	-10.0099	-10.33		-10.211	-9.97897	-9.82941	-10.1564		-10.1952	-9.98842	-9.7486	-10.1729
268	0126eth	-21.5326	9.3313	-12.2013	187.657	249.262	188.667	71.9459		-3.89		-8.5099	-10.4049	-3.4267	-3.21		-4.60325	-4.33962	-3.20505	-4.56246		-4.51132	-4.20064	-2.95335	-4.46349		-4.48501	-4.17742	-2.93061	-4.44052		-4.50556	-4.18448	-2.97253	-4.44661		-4.50494	-4.19152	-3.01837	-4.45019
269	0095eth	-26.413	7.8975	-18.5155	281.089	401.709	241.514	127.624		-3.1		-6.8686	-8.5284	-3.2841	-2.637		-4.7043	-4.86913	-4.27904	-4.86596		-5.21975	-5.39278	-4.68444	-5.39784		-5.11055	-5.28948	-4.58271	-5.29289		-5.38241	-5.4913	-4.88746	-5.51092		-5.38021	-5.49959	-4.92506	-5.51635
270	0052pen	-26.7862	10.738	-16.0482	296.181	442.257	280.861	140.036		-4.47		-7.824	-6.3021	-4.4401	-3.829		-3.07721	-3.09409	-1.89032	-3.1112		-3.23001	-3.25111	-1.97367	-3.26797		-3.13485	-3.15626	-1.8901	-3.17262		-3.3605	-3.33092	-2.14471	-3.3603		-3.35907	-3.34033	-2.19297	-3.36562
271	test1015	-45.3734	10.966	-34.4074	429.483	672.529	321.819	223.206		-9.5		-12.567	-13.0838	-10.057	-8.308		-7.62795	-7.96965	-8.71176	-7.76325		-8.44542	-8.82405	-9.52067	-8.59573		-8.48761	-8.87307	-9.54731	-8.64204		-8.39842	-8.77009	-9.42972	-8.53546		-8.38412	-8.77735	-9.34615	-8.54994
272	0058hep	-29.8236	8.4795	-21.3441	356.863	558.939	340.917	178.602		-4.24		-7.073	-5.7493	-4.0739	-3.41		-3.70596	-3.7133	-2.27482	-3.75522		-4.25714	-4.27376	-2.73028	-4.3128		-4.14715	-4.16538	-2.63013	-4.20346		-4.45447	-4.4033	-2.97225	-4.45849		-4.45106	-4.40955	-2.97726	-4.46396
273	test2006	-47.9407	12.6256	-35.3151	283.303	402.918	211.806	131.212		-15.83		-19.3463	-18.0212	-10.8592	-10.043		-12.5533	-12.6119	-12.726	-12.5953		-13.85	-13.871	-13.7136	-13.8913		-13.9128	-13.9536	-13.7492	-13.9698		-13.7287	-13.7535	-13.5549	-13.7593		-13.7133	-13.7622	-13.4812	-13.7752
274	0031pro	-12.5919	3.7824	-8.8095	202.288	264.548	192.208	79.786		-0.31		-3.3879	-4.9682	-0.7235	-0.267		-2.55466	-2.53312	-1.58024	-2.59181		-1.73934	-1.70831	-0.758807	-1.77945		-1.82672	-1.79212	-0.84447	-1.86461		-1.59977	-1.60951	-0.604539	-1.66839		-1.59949	-1.60853	-0.595795	-1.6681
275	0053phe	-26.2982	7.4676	-18.8306	261.587	379.495	218.278	118.983		-6.62		-10.6912	-8.2758	-6.5476	-5.313		-5.45281	-5.36265	-5.18177	-5.42794		-6.06932	-5.95542	-5.65726	-6.03998		-5.96026	-5.85339	-5.55368	-5.93631		-6.22931	-6.05275	-5.8574	-6.15104		-6.22699	-6.06079	-5.89421	-6.15643
276	0403thi	-52.2015	13.0772	-39.1243	323.339	479.476	247.333	158.493		-10.4		-19.7369	-19.5515	-11.1043	-9.972		-13.1166	-13.1727	-13.2543	-13.0805		-14.1781	-14.2014	-14.0501	-14.1334		-14.3001	-14.3406	-14.1405	-14.2688		-13.9246	-13.9815	-13.7289	-13.8884		-13.9036	-14.0012	-13.6788	-13.9136
277	0032but	-14.575	4.3632	-10.2118	237.565	330.386	222.333	101.469		-0.16		-3.0101	-4.8677	-0.4103	0.065		-2.13016	-2.14978	-1.21527	-2.21306		-1.4926	-1.51381	-0.587986	-1.58428		-1.52341	-1.54061	-0.622822	-1.61226		-1.42493	-1.4616	-0.520549	-1.52684		-1.42454	-1.46493	-0.53864	-1.52859
278	0049but	-25.6599	8.8448	-16.8151	266.255	383.601	251.681	120.731		-4.72		-8.541	-6.506	-4.4406	-3.773		-4.35936	-4.36714	-3.18909	-4.39633		-4.71557	-4.7156	-3.40837	-4.75548		-4.61517	-4.61942	-3.31683	-4.65815		-4.85138	-4.79633	-3.5881	-4.84884		-4.84974	-4.80546	-3.63547	-4.8542
279	test1051	-94.2033	19.4173	-74.786	617.601	1036.49	508.292	343.564		-20.3		-32.6192	-27.7233	-23.0625	-20.646		-20.8692	-20.9246	-20.5512	-20.9906		-16.0239	-16.0838	-16.1572	-16.1574		-16.0481	-16.0748	-16.2298	-16.1554		-16.1606	-15.8519	-16.2402	-15.9231		-16.0139	-16.1065	-16.6347	-16.1512
280	0121met	-22.8442	6.486	-16.3582	275.572	402.317	213.306	126.994		-4.94		-5.7993	-7.4604	-4.4373	-3.625		-3.85737	-3.86288	-4.2453	-3.88151		-4.12158	-4.1231	-4.48396	-4.14777		-4.02443	-4.02861	-4.39508	-4.05238		-4.25206	-4.20113	-4.64415	-4.23823		-4.25054	-4.21042	-4.69613	-4.24356
