# Supplementary material for: From Implicit to Explicit: An Interaction-Reorganization Approach to Molecular Solvation Energy
Source: J Chem Theory Comput. 2024 Dec 13;20(24):10961–71. doi: 10.1021/acs.jctc.4c01283 (PMC11674157; doi:10.1021/acs.jctc.4c01283)
Supplement: Supplementary file 3 — ct4c01283_si_003.xlsx [file ct4c01283_si_003.xlsx]

## Sheet: TestSet
	#NAME	ΔHint	-TΔSint	ΔGint	SAS	SAV	LCPO	MOLSUR		ΔGexp		PBSA	GBSA	SMD			IRS1					IRS(3/2)					IRS2					IRS3					IRS4
														M05-2X/6-31G*	B3LYP/6-31G*		IRSSAS	IRSSAV	IRSLCPO	IRSMS		IRSSAS	IRSSAV	IRSLCPO	IRSMS		IRSSAS	IRSSAV	IRSLCPO	IRSMS		IRSSAS	IRSSAV	IRSLCPO	IRSMS		IRSSAS	IRSSAV	IRSLCPO
281	test1052	-53.8349	12.6152	-41.2197	402.472	665.119	311.958	212.578		-11.1		-16.5343	-16.1341	-8.843	-8.083		-11.6694	-11.2331	-12.0653	-11.4761		-12.3711	-11.8738	-12.6402	-12.1548		-12.5218	-12.0325	-12.7614	-12.3124		-12.0585	-11.6142	-12.2387	-11.8623		-12.034	-11.6427	-12.2107	-11.8943
282	0244tet	-18.3712	4.797	-13.5742	269.705	395.074	217.083	125.04		-3.12		-2.403	-1.9644	-2.256	-1.693		-2.72588	-2.69007	-2.88307	-2.66575		-2.59419	-2.5555	-2.77486	-2.52764		-2.53478	-2.49476	-2.72415	-2.46676		-2.65619	-2.58853	-2.85577	-2.56815		-2.65532	-2.59721	-2.90805	-2.5727
283	0239oct	-32.3478	8.4722	-23.8756	381.273	604.759	340.778	192.702		-2.88		-5.1807	-7.6963	-2.9373	-2.252		-4.14796	-4.16522	-3.40532	-4.27068		-4.81843	-4.84772	-4.01357	-4.95569		-4.7229	-4.75434	-3.92417	-4.86142		-5.00958	-4.97402	-4.23695	-5.09597		-5.0048	-4.97818	-4.21533	-5.10158
284	0054hex	-28.2854	8.4983	-19.7871	327.804	502.394	312.333	159.972		-4.36		-7.3699	-6.1604	-4.2556	-3.619		-3.86626	-3.8796	-2.52039	-3.91502		-4.36416	-4.38207	-2.90929	-4.41861		-4.25185	-4.27224	-2.80711	-4.30773		-4.54979	-4.50141	-3.1413	-4.55377		-4.54709	-4.50891	-3.16336	-4.55925
285	0574eth	-24.7575	7.5765	-17.181	304.317	462.64	241.708	146.736		-4.74		-5.3694	-7.0313	-4.3149	-3.538		-3.36072	-3.2982	-3.67911	-3.32315		-3.63675	-3.57032	-3.9544	-3.59544		-3.53233	-3.46675	-3.85978	-3.49119		-3.78934	-3.66626	-4.1383	-3.70546		-3.78758	-3.67537	-4.18453	-3.71092
286	0214tri	-19.8599	5.4869	-14.373	290.48	424.664	273.708	132.955		-0.12		-4.4159	-7.0399	-0.4999	0.281		-2.46315	-2.59566	-1.37998	-2.66242		-2.38926	-2.53988	-1.27526	-2.61057		-2.31532	-2.4647	-1.21292	-2.53554		-2.47954	-2.59168	-1.39821	-2.67119		-2.47851	-2.60086	-1.44853	-2.67609
287	0162tri	-11.6517	2.359	-9.2927	222.694	310.974	158.319	93.4523		-1.07		-1.1719	-2.2587	-1.4266	-1.255		-2.15455	-2.0292	-2.90736	-2.16466		-1.3757	-1.23555	-2.23454	-1.38648		-1.44187	-1.29671	-2.29994	-1.44941		-1.26396	-1.15645	-2.09954	-1.29722		-1.26365	-1.15715	-2.10429	-1.29772
288	0204tet	-11.9094	2.301	-9.6084	258.044	389.823	172.042	116.526		0.05		1.0131	0.7823	1.8725	1.877		-1.21569	-0.940041	-2.59742	-1.20825		-0.385334	-0.0900154	-1.9561	-0.377908		-0.437539	-0.133822	-2.0102	-0.424455		-0.297741	-0.0305952	-1.84257	-0.30944		-0.297401	-0.0323712	-1.85296	-0.310454
289	test1002	-35.4902	9.1679	-26.3223	334.465	503.008	309.125	162.035		-5		-15.7194	-16.3429	-1.6859	-1.071		-6.74115	-6.88938	-5.53236	-6.88985		-7.71349	-7.86693	-6.30111	-7.8771		-7.64389	-7.80684	-6.22954	-7.81451		-7.85822	-7.95447	-6.47417	-7.97461		-7.85182	-7.95692	-6.42992	-7.98072
290	test0014	-32.3023	9.7113	-22.591	366.255	545.968	322.722	179.599		-3.54		-6.0154	-5.6299	-2.7496	-1.767		-4.00465	-4.49256	-3.42653	-4.29394		-4.63003	-5.17475	-3.99555	-4.95156		-4.5259	-5.07489	-3.89882	-4.84943		-4.82635	-5.29962	-4.22693	-5.09399		-4.8223	-5.30475	-4.22024	-5.09947
291	test1041	-36.4793	12.8857	-23.5936	283.192	409.767	259.167	130.522		-6		-16.35	-18.1382	-3.6642	-3.068		-7.03273	-7.08909	-5.95829	-7.11551		-8.01179	-8.05454	-6.69786	-8.10119		-7.91804	-7.97209	-6.60401	-8.01607		-8.17726	-8.15484	-6.90307	-8.21404		-8.17266	-8.15893	-6.89019	-8.21946
292	test1044	-39.4086	9.0129	-30.3957	482.989	801.913	434.722	260.143		-3.6		-4.729	-6.908	-3.0203	-2.265		-4.09117	-4.08963	-3.22212	-4.10776		-4.70693	-4.73287	-3.84964	-4.72878		-4.68484	-4.70877	-3.82684	-4.70412		-4.80196	-4.7941	-3.9418	-4.79463		-4.79207	-4.79698	-3.85804	-4.80369
293	test1035	-28.5882	6.0915	-22.4967	371.015	633.537	251.153	193.618		-5.4		-7.1288	-6.2853	-6.8763	-6.609		-3.81375	-3.0774	-5.73343	-3.5783		-4.41566	-3.6168	-6.42476	-4.1562		-4.31077	-3.51023	-6.3252	-4.05078		-4.61382	-3.75455	-6.63792	-4.30575		-4.60982	-3.75989	-6.63726	-4.31127
294	0083hep	-30.7529	7.7789	-22.974	348.69	546.981	309.25	173.46		-2.93		-5.119	-7.6339	-2.9848	-2.388		-4.72555	-4.65364	-4.03902	-4.76803		-5.43959	-5.3629	-4.65473	-5.48699		-5.33865	-5.26584	-4.55928	-5.3888		-5.62861	-5.48626	-4.87945	-5.62446		-5.62435	-5.49107	-4.86964	-5.62994
295	test1011	-49.3023	12.1012	-37.2011	538.819	949.857	498.847	303.426		-3.5		-11.9207	-15.6084	-0.0486	0.564		-5.58059	-4.9166	-4.14445	-5.23584		-5.9835	-5.28528	-4.56539	-5.60555		-6.06613	-5.36107	-4.63735	-5.68279		-5.86598	-5.19134	-4.39883	-5.49482		-5.8479	-5.20556	-4.31434	-5.51538
296	test1005	-25.0764	6.9586	-18.1178	310.609	464.193	278.583	147.63		-1.9		-7.6247	-8.8821	0.1761	0.493		-3.60863	-3.70669	-2.88557	-3.72097		-3.9788	-4.0885	-3.18752	-4.10349		-3.86959	-3.98156	-3.0887	-3.99558		-4.1457	-4.19308	-3.39552	-4.22305		-4.14363	-4.20171	-3.43338	-4.22853
297	0235ZNmb	-36.8152	11.4842	-25.331	252.122	341.381	211.264	111.066		-10		-12.2621	-13.9978	-8.8492	-7.871		-8.80744	-8.96294	-8.30316	-8.86431		-10.0023	-10.1406	-9.20991	-10.0614		-9.92544	-10.0801	-9.12649	-9.99691		-10.1389	-10.2165	-9.3768	-10.1478		-10.1332	-10.2193	-9.34918	-10.1535
298	0074ben	-26.1075	8.1154	-17.9921	285.055	421.085	241.958	134.346		-4.02		-7.2701	-9.0689	-4.2277	-3.076		-4.3356	-4.32382	-4.03166	-4.29791		-4.77634	-4.75779	-4.38713	-4.73394		-4.66864	-4.65413	-4.28766	-4.62883		-4.9344	-4.85521	-4.58377	-4.84609		-4.93238	-4.86385	-4.62508	-4.85153
299	n202	-54.1633	14.3971	-39.7662	280.959	400.405	210.722	131.099		-17.74		-23.305	-22.2598	-13.6011	-12.544		-14.723	-14.7078	-14.7413	-14.6941		-15.9003	-15.831	-15.5729	-15.8618		-16.0339	-15.9857	-15.671	-16.0124		-15.6095	-15.5796	-15.2123	-15.5815		-15.5875	-15.6016	-15.172	-15.6085
300	0217wat	-18.2453	8.8774	-9.3679	108.284	116.109	88.125	29.3316		-6.31		-12.4539	-9.7415	-8.8287	-8.159		-5.71003	-5.11611	-5.24451	-5.27045		-5.33026	-4.63987	-4.71073	-4.83863		-5.39808	-4.71158	-4.77089	-4.91061		-5.18893	-4.53492	-4.56149	-4.72113		-5.18863	-4.53556	-4.5728	-4.72156
301	0081dim	-27.4454	7.6467	-19.7987	300.867	469.606	253.292	146.282		-2.89		-5.4613	-7.9899	-2.9397	-2.376		-4.7005	-4.39852	-4.46323	-4.57607		-5.28979	-4.95291	-4.95871	-5.15139		-5.17859	-4.84537	-4.85451	-5.04308		-5.46772	-5.0676	-5.17519	-5.28006		-5.46502	-5.07504	-5.2013	-5.28549
302	0007nhe	-14.3547	2.0808	-12.2739	347.491	545.537	314.181	172.678		2.62		3.5001	1.1107	2.6074	2.844		0.280147	0.267396	0.881899	0.226947		0.894259	0.852316	1.34741	0.831965		0.928908	0.897644	1.3676	0.875459		0.851468	0.824517	1.29198	0.798979		0.852129	0.816931	1.25436	0.795071
303	0213bis	-26.9329	8.5675	-18.3654	330.701	500.011	287.319	160.597		-3.92		-7.6028	-8.6444	-4.5815	-4.227		-3.10714	-3.26008	-2.70899	-3.21646		-3.43913	-3.6147	-3.01858	-3.56116		-3.32829	-3.50482	-2.91898	-3.45029		-3.61454	-3.72624	-3.23196	-3.68887		-3.61238	-3.73478	-3.26745	-3.69438
304	n191	-52.7887	16.2781	-36.5106	261.863	357.071	208.944	118.511		-16.59		-22.8763	-22.3044	-13.6588	-12.43		-13.7763	-13.8824	-13.3517	-13.7657		-15.1232	-15.1874	-14.3131	-15.1051		-15.2061	-15.2928	-14.3654	-15.2056		-14.9519	-15.0291	-14.101	-14.9289		-14.9348	-15.0405	-14.0327	-14.9473
305	0085non	-33.2744	8.4907	-24.7837	404.317	659.175	363.472	209.843		-2.67		-4.0292	-7.0706	-2.6631	-2.007		-3.86692	-3.73248	-3.06441	-3.87694		-4.51961	-4.38727	-3.67549	-4.53268		-4.43114	-4.29902	-3.59303	-4.44395		-4.70737	-4.514	-3.89189	-4.67249		-4.70202	-4.51757	-3.85915	-4.6783
306	0063die	-18.8168	7.0085	-11.8083	281.771	400.347	247.528	128.327		-1.76		-1.6065	-2.3066	-1.5173	-0.908		-1.52243	-1.7916	-1.09849	-1.67779		-1.04428	-1.34903	-0.682434	-1.2174		-1.02421	-1.32479	-0.671406	-1.19346		-1.05169	-1.34563	-0.699863	-1.21734		-1.05111	-1.35232	-0.737863	-1.22077
307	n200	-53.2107	14.746	-38.4647	268.856	377.415	214.931	123.838		-16.92		-23.5585	-22.8698	-13.021	-11.883		-14.482	-14.4666	-14.0243	-14.4297		-15.7502	-15.6793	-14.9062	-15.6856		-15.864	-15.815	-14.9863	-15.8169		-15.5065	-15.4651	-14.6069	-15.4467		-15.4866	-15.4824	-14.5526	-15.47
308	test0013	-40.9988	11.2472	-29.7516	361.753	548.251	307.833	177.885		-6.34		-12.8386	-14.2621	-6.6977	-5.577		-7.5177	-7.76514	-7.1	-7.74373		-8.52521	-8.78882	-7.94852	-8.77462		-8.49878	-8.77249	-7.91354	-8.75565		-8.6027	-8.82686	-8.02841	-8.81601		-8.59345	-8.82908	-7.95714	-8.82425
309	test1006	-39.097	13.37	-25.727	262.989	363.754	260.931	116.759		-8.2		-21.1955	-17.9573	-5.3958	-4.681		-8.65971	-8.79547	-6.84927	-8.77793		-9.84034	-9.95943	-7.6828	-9.96766		-9.76715	-9.90189	-7.60434	-9.90656		-9.97421	-10.0342	-7.85537	-10.0518		-9.96825	-10.0368	-7.82028	-10.0576
310	0137ethb	-11.9697	3.8864	-8.0833	219.041	295.529	209.014	91.7842		-1.3		-1.6571	-2.2851	-1.2343	-1.022		-1.69699	-1.71234	-0.705705	-1.67574		-0.662225	-0.6789	0.283227	-0.638504		-0.782525	-0.792731	0.165609	-0.753954		-0.493276	-0.564547	0.477418	-0.509612		-0.49304	-0.560864	0.506443	-0.508095
311	0014tri	-15.309	2.8624	-12.4466	345.019	564.249	293.292	175.51		2.85		2.6706	-0.2142	2.9567	3.174		0.122694	0.480686	0.119534	0.281358		0.697971	1.06462	0.52234	0.870481		0.736665	1.1151	0.547249	0.918424		0.649995	1.03039	0.465141	0.831872		0.650682	1.02255	0.424657	0.827836
312	0012met	-12.3882	2.0538	-10.3344	310.277	479.111	268.75	150.047		2.52		2.9539	0.6646	2.4889	2.688		0.049204	0.123055	0.253547	0.0554537		0.905506	0.965002	0.943231	0.909869		0.881937	0.952494	0.910846	0.895062		0.947136	0.992819	0.991963	0.940518		0.947551	0.988959	0.975069	0.938487
313	0018cyc	-11.8233	1.7851	-10.0382	283.339	432.257	224.917	133.602		1.23		2.1856	1.0739	1.4172	1.569		-0.639987	-0.473977	-1.05328	-0.592727		0.186099	0.354337	-0.391857	0.23681		0.15099	0.32871	-0.432617	0.208906		0.247895	0.396451	-0.315841	0.284089		0.248278	0.393415	-0.330698	0.282463
314	test0017	-29.0542	8.967	-20.0872	219.354	285.468	174.472	91.8145		-9.81		-11.8001	-11.9313	-9.63	-8.615		-7.34437	-7.41596	-7.17833	-7.31991		-8.23603	-8.28392	-7.83801	-8.2052		-8.12844	-8.1897	-7.73097	-8.10763		-8.39178	-8.37314	-8.03494	-8.30872		-8.38896	-8.38006	-8.06395	-8.314
315	0036tol	-16.673	4.7271	-11.9459	285.277	422.28	221.764	133.782		-0.89		-1.0346	-2.853	-1.1899	-0.2		-1.47942	-1.51163	-2.00524	-1.48131		-1.01464	-1.05971	-1.65612	-1.01786		-0.990796	-1.03058	-1.64074	-0.989465		-1.028	-1.06258	-1.6729	-1.02397		-1.0274	-1.06951	-1.71407	-1.02753
316	0133nit	-27.0474	7.3641	-19.6833	293.782	435.119	272.514	138.23		-3.08		-8.4205	-9.9993	-3.6326	-2.973		-4.8641	-4.88537	-3.78105	-4.90733		-5.46511	-5.48153	-4.23268	-5.51218		-5.35415	-5.37617	-4.12924	-5.40521		-5.64041	-5.59089	-4.45362	-5.6366		-5.63775	-5.59836	-4.47941	-5.64202
317	0136met	-9.7013	5.2742	-4.4271	184.022	227.982	174.833	70.5748		-1.24		-1.8891	-2.4309	-1.1301	-0.919		-1.05136	-1.0811	-0.201303	-0.97178		0.807817	0.775475	1.52406	0.896268		0.450414	0.429213	1.19006	0.546909		1.17287	0.997343	1.97974	1.1555		1.17305	1.02201	2.15295	1.16649
318	0409clb	-15.1168	3.922	-11.1948	270.646	404.95	223.389	125.405		0.07		-0.7365	-2.4939	-0.5586	-0.351		-1.5756	-1.43606	-1.61784	-1.52919		-1.02014	-0.873978	-1.14964	-0.969535		-1.01779	-0.865618	-1.15432	-0.96259		-1.00145	-0.856845	-1.13214	-0.951628		-1.00095	-0.862469	-1.16481	-0.954508
319	0020cis	-14.8082	2.154	-12.6542	326.919	527.722	253.986	163.754		1.58		2.1727	0.735	2.1144	2.297		-0.532014	-0.187344	-1.26277	-0.379211		-0.0536276	0.304489	-0.960347	0.113137		-0.0108729	0.356893	-0.929449	0.163415		-0.10333	0.271039	-1.01573	0.0751016		-0.102614	0.26301	-1.0605	0.0709595
320	0123dim	-25.0061	7.2563	-17.7498	308.911	465.048	227.069	147.34		-4.86		-5.2783	-7.0189	-3.8209	-2.954		-3.48743	-3.52329	-4.41253	-3.56175		-3.81901	-3.86071	-4.77112	-3.90163		-3.71136	-3.75471	-4.67242	-3.79486		-3.98093	-3.96238	-4.96039	-4.01779		-3.97898	-3.97122	-5.00432	-4.02326
321	test1019	-50.6617	11.1024	-39.5593	538.764	944.659	414.347	301.911		-7.1		-9.4592	-11.7986	-6.945	-5.474		-6.69364	-6.08756	-7.96652	-6.41748		-7.01648	-6.3775	-8.44364	-6.71394		-7.13639	-6.49143	-8.54577	-6.82935		-6.80804	-6.21046	-8.14637	-6.52223		-6.78633	-6.23252	-8.0894	-6.54914
322	0003pro	-7.2177	1.5445	-5.6732	225.48	312.23	196.597	95.6256		1.96		2.6731	0.6427	1.8727	2.007		-0.363083	-0.337233	-0.041264	-0.358283		1.28981	1.30951	1.4298	1.29428		1.0287	1.06084	1.18196	1.04219		1.57826	1.48793	1.7893	1.50169		1.57844	1.50391	1.90379	1.50877
323	test2010	-45.1908	16.1051	-29.0857	432.066	711.243	352.764	228.309		-9.4		-20.2808	-15.0858	-13.6066	-11.642		-5.04055	-4.90453	-5.32925	-5.01601		-5.79488	-5.66012	-6.08837	-5.76958		-5.75622	-5.62275	-6.04708	-5.73143		-5.90957	-5.73419	-6.20091	-5.84941		-5.90091	-5.73649	-6.13073	-5.85724
324	0153flu	-7.8153	3.948	-3.8673	161.734	194.005	145.472	57.9581		-0.22		-0.6934	-2.7443	0.0144	0.389		-1.47328	-1.35463	-0.915922	-1.31265		0.475557	0.611414	0.896843	0.654426		0.0688227	0.215704	0.519512	0.255217		0.875616	0.850653	1.40164	0.936285		0.875802	0.879764	1.6037	0.94927
325	test1046	-49.9208	10.9087	-39.0121	542.085	965.185	485.125	306.539		-2.5		-12.2858	-16.0122	-1.6487	-0.876		-6.33358	-5.51324	-5.40028	-5.9385		-6.66707	-5.79467	-5.77561	-6.23307		-6.77831	-5.89856	-5.87254	-6.33895		-6.4809	-5.64765	-5.52239	-6.06249		-6.46007	-5.66773	-5.45446	-6.08782
326	test1025	-39.2732	14.7348	-24.5384	370.535	592.175	278.903	189.628		-9.9		-15.5276	-11.2031	-6.4426	-5.455		-4.79069	-4.66856	-5.73079	-4.72959		-5.5411	-5.41245	-6.48201	-5.47417		-5.45174	-5.32631	-6.3949	-5.38676		-5.7221	-5.53178	-6.6799	-5.6069		-5.71691	-5.53542	-6.65566	-5.6126
327	test0012	-22.2471	8.4104	-13.8367	261.605	348.622	236.444	116.218		-2.93		-6.1795	-5.5893	-2.4996	-1.665		-3.09879	-3.53893	-2.36441	-3.21164		-3.03681	-3.51796	-2.25666	-3.16146		-2.97296	-3.45607	-2.2019	-3.0978		-3.10408	-3.54928	-2.35194	-3.20334		-3.10316	-3.55808	-2.40375	-3.20798
328	0198chl	-10.2225	3.3974	-6.8251	186.052	238.127	160.264	71.8535		-0.77		-1.997	-3.6537	-1.5543	-1.153		-2.11902	-2.03011	-1.74602	-2.03837		-0.894168	-0.789726	-0.590681	-0.803824		-1.08332	-0.972426	-0.769339	-0.988595		-0.653537	-0.632135	-0.30161	-0.623542		-0.653351	-0.622583	-0.23559	-0.61934
329	0169chl	-9.194	2.8093	-6.3847	200.074	263.571	170.444	79.3581		-0.59		-0.6428	-2.6801	-0.0745	0.255		-1.48005	-1.4281	-1.21603	-1.47188		-0.0975347	-0.0392762	0.0512007	-0.0881394		-0.31281	-0.245983	-0.152501	-0.297523		0.161501	0.126842	0.367679	0.103333		0.161681	0.138708	0.450919	0.108576
330	0160chl	-8.8843	3.3803	-5.504	177.288	221.91	137.069	66.7401		-0.56		-1.3187	-2.9483	-0.9098	-0.719		-1.76607	-1.67374	-1.91965	-1.66189		-0.229235	-0.122183	-0.516664	-0.112932		-0.504187	-0.388582	-0.773404	-0.382027		0.0818832	0.0736213	-0.129366	0.113823		0.0820527	0.0908065	-0.0115442	0.121465
331	0103eth	-19.9408	7.438	-12.5028	212.823	269.709	110.167	88.128		-4.5		-5.3539	-6.9356	-3.9158	-3.529		-3.97105	-4.15865	-5.91544	-3.92938		-3.84824	-4.04034	-5.84843	-3.8003		-3.81365	-4.00897	-5.81601	-3.76745		-3.86004	-4.03366	-5.85962	-3.7986		-3.85936	-4.04113	-5.91342	-3.80243
332	0219hyd	-5.4036	2.8453	-2.5583	132.214	149.727	105.681	42.0736		-0.7		-1.1276	-1.4283	-1.8516	-1.683		-1.76464	-1.44337	-1.63964	-1.45763		0.494921	0.858439	0.451686	0.836582		-0.0436294	0.332266	-0.0434475	0.306019		0.966523	1.12666	1.0632	1.15898		0.966745	1.16753	1.3448	1.17722
333	0025buta	-10.5496	2.8065	-7.7431	245.074	345.749	221.222	107.495		1.38		1.2819	-1.3029	1.0721	1.447		-0.735705	-0.768568	-0.15373	-0.763448		0.465242	0.420361	0.923635	0.433601		0.32897	0.293643	0.789734	0.304558		0.643174	0.53699	1.13616	0.566225		0.6434	0.542028	1.17603	0.568354
334	test0004	-20.5729	5.07	-15.5029	357.269	576.336	313.042	179.46		1.07		-1.511	-5.2117	1.272	2.039		-0.940713	-0.742062	-0.591647	-0.966923		-0.812087	-0.616487	-0.554793	-0.843897		-0.720178	-0.517337	-0.478332	-0.746299		-0.948847	-0.707932	-0.720857	-0.946705		-0.947544	-0.717576	-0.768146	-0.952039
335	0438pho	-36.654	7.9377	-28.7163	503.063	856.442	385.389	275.998		-3.86		-4.9897	-5.6106	-3.8758	-3.084		-2.68212	-2.45962	-4.09423	-2.55867		-3.1875	-2.9803	-4.78875	-3.05543		-3.14088	-2.92759	-4.74435	-3.00307		-3.33158	-3.08181	-4.9209	-3.16558		-3.32323	-3.0843	-4.85102	-3.17327
336	test3001	-57.4403	14.5161	-42.9242	352.325	537.855	284.944	173.909		-14.83		-23.8869	-21.6056	-13.5747	-11.77		-14.0156	-14.014	-13.71	-14.1294		-14.7881	-14.75	-14.2299	-14.9097		-14.9655	-14.9421	-14.3725	-15.0994		-14.3949	-14.4177	-13.743	-14.5387		-14.3672	-14.4541	-13.7447	-14.5766
337	test3021	-59.4131	17.2845	-42.1286	476.882	798.624	391.667	257.868		-5.68		-20.315	-20.6306	-10.8394	-9.114		-9.80838	-9.56197	-9.85362	-9.73488		-10.2114	-9.94396	-10.2327	-10.1304		-10.3724	-10.1068	-10.3688	-10.293		-9.88482	-9.6744	-9.81037	-9.82745		-9.85863	-9.70729	-9.79093	-9.86269
338	0057pcr	-28.2158	8.2	-20.0158	293.561	441.519	233.903	139.098		-6.14		-10.3564	-8.4076	-6.0865	-4.81		-5.02761	-4.93876	-5.19612	-5.02214		-5.66359	-5.55816	-5.7438	-5.65663		-5.55288	-5.453	-5.6388	-5.55006		-5.84043	-5.6695	-5.95614	-5.78252		-5.83763	-5.67672	-5.98163	-5.78793
339	0125dim	-24.691	7.4234	-17.2676	311.845	468.503	226.722	148.302		-4.6		-4.7631	-6.6736	-3.467	-2.552		-3.16993	-3.24638	-4.20946	-3.28891		-3.43175	-3.52014	-4.52043	-3.56408		-3.3265	-3.41576	-4.42469	-3.45912		-3.58781	-3.61779	-4.70188	-3.67581		-3.58602	-3.62687	-4.7487	-3.68127
340	0240met	-28.7918	7.9226	-20.8692	339.539	506.918	276.347	165.337		-3.91		-7.0732	-8.0402	-3.4844	-2.455		-4.01519	-4.30869	-4.1827	-4.16707		-4.58067	-4.90751	-4.71975	-4.74948		-4.46979	-4.80058	-4.61659	-4.64056		-4.77295	-5.02964	-4.9451	-4.88909		-4.76977	-5.03622	-4.95942	-4.89454
341	test1043	-49.2515	12.0704	-37.1811	506.79	848.275	424.139	276.481		-6.7		-14.2806	-14.8491	-5.8482	-5.11		-6.55662	-6.49844	-6.5874	-6.51671		-7.06729	-7.02496	-7.14267	-7.02577		-7.15092	-7.10743	-7.21181	-7.10773		-6.9413	-6.91709	-6.9573	-6.90285		-6.92326	-6.9311	-6.87793	-6.92329
342	0157flu	-14.8438	3.7306	-11.1132	261.513	380.64	211.403	118.618		-0.78		-1.655	-3.6578	-0.9554	-0.103		-1.81814	-1.77912	-1.97492	-1.81579		-1.27769	-1.23939	-1.51519	-1.27557		-1.27815	-1.23501	-1.52178	-1.27222		-1.25322	-1.21682	-1.49058	-1.25217		-1.25273	-1.22225	-1.52305	-1.25495
343	0113pen	-25.2728	7.4484	-17.8244	306.291	448.04	196.514	146.457		-4.1		-4.5988	-6.5063	-3.4119	-2.976		-3.60319	-3.82415	-5.44851	-3.63913		-3.95262	-4.19673	-5.86906	-3.9926		-3.84474	-4.09167	-5.76891	-3.88575		-4.11474	-4.29661	-6.05135	-4.10903		-4.11277	-4.30539	-6.09696	-4.1145
344	0447pho	-48.1643	10.1614	-38.0029	507.675	849.804	424.819	277.027		-6.27		-13.5666	-13.897	-5.2635	-4.52		-6.91666	-6.85418	-6.93058	-6.87705		-7.40052	-7.35219	-7.45519	-7.35918		-7.49724	-7.44789	-7.53593	-7.4544		-7.24345	-7.21975	-7.23256	-7.20899		-7.22419	-7.23625	-7.15938	-7.23149
345	0116pyr	-19.8583	5.9062	-13.9521	243.653	344.108	202.028	107.583		-4.7		-5.598	-6.9766	-4.6199	-3.801		-3.70551	-3.66294	-3.54526	-3.67941		-3.72213	-3.66704	-3.5143	-3.69217		-3.657	-3.60364	-3.45638	-3.62825		-3.78748	-3.69985	-3.60446	-3.7323		-3.78655	-3.7087	-3.65901	-3.73697
346	0414dcl	-26.5145	6.2284	-20.2861	408.173	668.455	285.944	213.241		-2.73		-2.9381	-4.9762	-3.2132	-1.88		-1.62871	-1.50914	-3.60839	-1.59894		-1.90808	-1.80347	-4.08426	-1.87845		-1.79305	-1.68336	-3.981	-1.75867		-2.11892	-1.94792	-4.31127	-2.04032		-2.11599	-1.95525	-4.33057	-2.04592
347	test1009	-47.6794	12.6177	-35.0617	499.981	797.225	397.264	264.9		-7.7		-10.6072	-7.4377	-9.1486	-8.175		-5.76729	-6.31884	-6.52677	-6.07446		-6.34199	-6.9716	-7.18811	-6.68516		-6.39179	-7.02279	-7.22645	-6.73445		-6.29219	-6.91757	-7.08929	-6.6248		-6.27704	-6.9263	-7.00178	-6.64061
348	0079pen	-25.4604	8.2346	-17.2258	290.387	433.735	250.764	136.259		-3.41		-4.8018	-7.0539	-3.4037	-2.788		-3.81041	-3.77163	-3.40184	-3.84594		-4.13878	-4.09405	-3.66553	-4.17789		-4.03465	-3.99226	-3.5709	-4.07538		-4.28803	-4.18631	-3.8526	-4.28341		-4.28626	-4.19536	-3.89796	-4.28884
349	0006nhe	-12.5297	2.5869	-9.9428	317.841	488.106	284.556	153.666		2.49		3.2589	0.9905	2.4252	2.635		0.466489	0.444866	0.946444	0.412897		1.42763	1.37883	1.73092	1.36531		1.39047	1.35377	1.68485	1.33782		1.48355	1.41544	1.79634	1.40588		1.48393	1.41257	1.78742	1.40432
350	0205chl	-13.0672	3.5007	-9.5665	233.93	337.283	210.792	101.258		0.06		-1.9539	-4.4049	-0.9819	-0.613		-1.93788	-1.74361	-1.30705	-1.91966		-1.17945	-0.966273	-0.589026	-1.1592		-1.23427	-1.01525	-0.645974	-1.21016		-1.08308	-0.898231	-0.48339	-1.08216		-1.08275	-0.899805	-0.490207	-1.08307
351	0023str	-10.6112	2.8785	-7.7327	234.982	321.434	219.556	100.264		0.61		0.1326	-2.7038	0.5358	1.15		-1.04131	-1.14461	-0.2038	-1.10478		0.128286	0.00908636	0.872641	0.0574501		-0.00893453	-0.119822	0.7383	-0.0734638		0.309632	0.129482	1.08627	0.193868		0.309856	0.134602	1.12634	0.196037
352	test1030	-36.0774	7.4317	-28.6457	449.059	806.624	281.417	247.684		-5.5		-6.7312	-5.6688	-4.861	-4.342		-4.31038	-3.20729	-7.4751	-3.88129		-4.9943	-3.80304	-8.35433	-4.52168		-4.94894	-3.75276	-8.3056	-4.47362		-5.12449	-3.89868	-8.46108	-4.61975		-5.11622	-3.90108	-8.39903	-4.62731
353	0065met	-16.8039	5.6397	-11.1642	270.166	387.169	231.472	123.569		-2.01		-1.1909	-1.9706	-0.9924	-0.372		-1.57594	-1.70041	-1.33894	-1.60273		-1.01626	-1.16014	-0.851425	-1.04672		-1.01484	-1.15386	-0.857246	-1.04099		-0.996251	-1.13973	-0.834585	-1.0271		-0.995753	-1.14527	-0.866301	-1.02994
