# Supplementary material for: From Implicit to Explicit: An Interaction-Reorganization Approach to Molecular Solvation Energy
Source: J Chem Theory Comput. 2024 Dec 13;20(24):10961–71. doi: 10.1021/acs.jctc.4c01283 (PMC11674157; doi:10.1021/acs.jctc.4c01283)
Supplement: Supplementary file 4 — ct4c01283_si_004.xlsx [file ct4c01283_si_004.xlsx]

## Sheet: Sheet4
Solute No.	#NAME	Formula				IRSSAS			IRSSAV			IRSLCPO			IRSMS			PBSA		GBSA		SMD(M05-2X/6-31G*)		SMD(B3LYP-2X/6-31G*)		ΔGexp
			ΔHint	-TΔSint	ΔGint	ΔGreo	ΔGcal	ΔGexp-ΔGcal	ΔGreo	ΔGcal	ΔGexp-ΔGcal	ΔGreo	ΔGcal	ΔGexp-ΔGcal	ΔGreo	ΔGcal	ΔGexp-ΔGcal	ΔGcal	ΔGexp-ΔGcal	ΔGcal	ΔGexp-ΔGcal	ΔGcal	ΔGexp-ΔGcal	ΔGcal	ΔGexp-ΔGcal
1	0406oct	C3F8	-10.5298	2.4062	-8.1236	9.2591	1.1355	3.1445	9.70909	1.58549	2.69451	10.3518	2.22824	2.05176	9.33399	1.21039	3.06961	2.3963	1.8837	-0.6987	4.9787	5.4379	-1.1579	5.529	-1.249	4.28
2	0405hex	C2F6	-8.1137	2.0248	-6.0889	7.39896	1.31006	2.62994	7.7252	1.6363	2.3037	8.42554	2.33664	1.60336	7.41799	1.32909	2.61091	2.4166	1.5234	-0.5151	4.4551	4.4507	-0.5107	4.532	-0.592	3.94
3	test2023	C4F8	-11.4858	2.5544	-8.9314	9.97053	1.03913	2.39087	10.3999	1.46848	1.96152	10.3714	1.44	1.99	10.0083	1.07686	2.35314	1.3726	2.0574	-0.8423	4.2723	3.9164	-0.4864	4.135	-0.705	3.43
4	0200tet	C1F4	-5.5436	1.5799	-3.9637	5.23434	1.27064	1.88936	5.56795	1.60425	1.55575	6.29671	2.33301	0.826988	5.34097	1.37727	1.78273	1.8793	1.2807	-1.7727	4.9327	3.4206	-0.2606	3.493	-0.333	3.16
5	0008noc	H18C8	-16.056	3.377	-12.679	14.4152	1.73621	1.15379	14.3173	1.63833	1.25167	14.8914	2.21236	0.677641	14.3189	1.6399	1.2501	3.8661	-0.9761	1.3719	1.5181	2.7946	0.0954	3.056	-0.166	2.89
6	0013dim	H16C7	-13.9894	2.5325	-11.4569	12.3207	0.863831	2.01617	12.4775	1.02057	1.85943	12.15	0.69312	2.18688	12.3948	0.937934	1.94207	2.7921	0.0879	0.3659	2.5141	2.8065	0.0735	3.01	-0.13	2.88
7	0424clp	C2F5CL1	-9.3588	2.0705	-7.2883	8.1365	0.848201	2.0118	8.47682	1.18852	1.67148	8.70692	1.41862	1.44138	8.15322	0.864921	1.99508	2.1946	0.6654	0.1063	2.7537	4.0386	-1.1786	4.08	-1.22	2.86
8	0014tri	H18C8	-15.309	2.8624	-12.4466	13.1446	0.697971	2.15203	13.5112	1.06462	1.78538	12.9689	0.52234	2.32766	13.3171	0.870481	1.97952	2.6706	0.1794	-0.2142	3.0642	2.9567	-0.1067	3.174	-0.324	2.85
9	0007nhe	H16C7	-14.3547	2.0808	-12.2739	13.1682	0.894259	1.72574	13.1262	0.852316	1.76768	13.6213	1.34741	1.27259	13.1059	0.831965	1.78804	3.5001	-0.8801	1.1107	1.5093	2.6074	0.0126	2.844	-0.224	2.62
10	0012met	H14C6	-12.3882	2.0538	-10.3344	11.2399	0.905506	1.61449	11.2994	0.965002	1.555	11.2776	0.943231	1.57677	11.2443	0.909869	1.61013	2.9539	-0.4339	0.6646	1.8554	2.4889	0.0311	2.688	-0.168	2.52
11	0011dim	H12C5	-10.6582	2.128	-8.5302	9.35427	0.82407	1.67593	9.53084	1.00064	1.49936	9.29119	0.760992	1.73901	9.44786	0.917665	1.58234	2.1903	0.3097	-0.3328	2.8328	2.3863	0.1137	2.557	-0.057	2.5
12	0006nhe	H14C6	-12.5297	2.5869	-9.9428	11.3704	1.42763	1.06237	11.3216	1.37883	1.11117	11.6737	1.73092	0.759084	11.3081	1.36531	1.12469	3.2589	-0.7689	0.9905	1.4995	2.4252	0.0648	2.635	-0.145	2.49
13	0005npe	H12C5	-10.7967	2.9225	-7.8742	9.74946	1.87526	0.454739	9.6767	1.8025	0.527503	9.93651	2.06231	0.267689	9.67778	1.80358	0.526416	3.1016	-0.7716	1.0582	1.2718	2.2385	0.0915	2.422	-0.092	2.33
14	0010met	H10C4	-9.0489	1.9928	-7.0561	8.19728	1.14118	1.17882	8.27726	1.22116	1.09884	8.15025	1.09415	1.22585	8.24043	1.18433	1.13567	2.3729	-0.0529	0.2421	2.0779	2.1389	0.1811	2.291	0.029	2.32
15	0004nbu	H10C4	-9.0443	2.0358	-7.0085	8.37763	1.36913	0.710869	8.37769	1.36919	0.710813	8.58165	1.57315	0.506847	8.3665	1.358	0.722004	2.8398	-0.7598	0.7893	1.2907	2.0611	0.0189	2.218	-0.138	2.08
16	0001met	H4C1	-3.1987	1.2753	-1.9234	3.62134	1.69794	0.302061	3.88961	1.96621	0.0337943	2.4378	0.514398	1.4856	3.82815	1.90475	0.0952522	2.3375	-0.3375	-0.2826	2.2826	2.2035	-0.2035	2.288	-0.288	2
17	0003pro	H8C3	-7.2177	1.5445	-5.6732	6.96301	1.28981	0.670189	6.98271	1.30951	0.650488	7.103	1.4298	0.530203	6.96748	1.29428	0.665719	2.6731	-0.7131	0.6427	1.3173	1.8727	0.0873	2.007	-0.047	1.96
18	0002eth	H6C2	-5.2625	1.5312	-3.7313	5.3472	1.6159	0.2141	5.42678	1.69548	0.134516	5.31611	1.58481	0.245186	5.40431	1.67301	0.156987	2.714	-0.884	0.8128	1.0172	1.8154	0.0146	1.925	-0.095	1.83
19	0206tri	C2F3CL3	-11.7395	2.1073	-9.6322	9.60077	-0.0314341	1.80143	9.99809	0.365886	1.40411	9.29657	-0.335632	2.10563	9.62203	-0.0101653	1.78017	1.4502	0.3198	0.4835	1.2865	2.9877	-1.2177	3.029	-1.259	1.77
20	0019met	H14C7	-13.4339	2.7071	-10.7268	11.2878	0.560959	1.14904	11.5642	0.837365	0.872635	10.5341	-0.192719	1.90272	11.4311	0.704269	1.00573	2.2504	-0.5404	0.6235	1.0865	1.8409	-0.1309	2.012	-0.302	1.71
21	0421dfl	C1F2CL2	-8.0894	1.5723	-6.5171	6.92341	0.406313	1.28369	7.16934	0.652242	1.03776	6.78572	0.268617	1.42138	6.88291	0.365812	1.32419	1.8332	-0.1432	0.859	0.831	2.3252	-0.6352	2.343	-0.653	1.69
22	0029hex	H12C6	-14.5331	3.403	-11.1301	11.4091	0.279023	1.40098	11.2957	0.165577	1.51442	11.9119	0.781802	0.898198	11.302	0.171873	1.50813	1.4644	0.2156	-1.2686	2.9486	1.5377	0.1423	1.945	-0.265	1.68
23	0027pen	H10C5	-12.4635	3.0086	-9.4549	9.77409	0.319187	1.34081	9.73112	0.276219	1.38378	10.2677	0.812753	0.847247	9.73426	0.279359	1.38064	1.3965	0.2635	-1.3996	3.0596	1.2912	0.3688	1.679	-0.019	1.66
24	0020cis	H16C8	-14.8082	2.154	-12.6542	12.6006	-0.0536276	1.63363	12.9587	0.304489	1.27551	11.6939	-0.960347	2.54035	12.7673	0.113137	1.46686	2.1727	-0.5927	0.735	0.845	2.1144	-0.5344	2.297	-0.717	1.58
25	0025buta	H8C4	-10.5496	2.8065	-7.7431	8.20834	0.465242	0.914758	8.16346	0.420361	0.959639	8.66673	0.923635	0.456365	8.1767	0.433601	0.946399	1.2819	0.0981	-1.3029	2.6829	1.0721	0.3079	1.447	-0.067	1.38
26	0028Epe	H10C5	-12.0271	2.8114	-9.2157	9.89625	0.680551	0.659449	9.74835	0.532654	0.807346	10.1997	0.984029	0.355971	9.77128	0.55558	0.78442	1.9438	-0.6038	-0.2677	1.6077	1.2459	0.0941	1.689	-0.349	1.34
27	0021eth	H4C2	-6.2228	2.1093	-4.1135	4.87211	0.758609	0.511391	4.99656	0.883055	0.386945	5.39525	1.28175	-0.011751	5.01106	0.897559	0.372441	0.9183	0.3517	-1.8288	3.0988	1.1864	0.0836	1.499	-0.229	1.27
28	0022pro	H6C3	-9.2601	3.4744	-5.7857	6.54324	0.757537	0.512463	6.56242	0.776718	0.493282	6.98633	1.20063	0.0693654	6.57707	0.791367	0.478633	0.8301	0.4399	-1.7804	3.0504	1.0147	0.2553	1.373	-0.103	1.27
29	0018cyc	H12C6	-11.8233	1.7851	-10.0382	10.2243	0.186099	1.0439	10.3925	0.354337	0.875663	9.64634	-0.391857	1.62186	10.275	0.23681	0.99319	2.1856	-0.9556	1.0739	0.1561	1.4172	-0.1872	1.569	-0.339	1.23
30	0017cyc	H10C5	-10.2481	3.6977	-6.5504	8.37337	1.82297	-0.622973	8.44594	1.89554	-0.695542	7.67863	1.12823	0.0717672	8.41486	1.86446	-0.66446	2.1135	-0.9135	0.9814	0.2186	1.2829	-0.0829	1.452	-0.252	1.2
31	0024met	H8C4	-11.1628	3.1813	-7.9815	8.18003	0.198527	0.961473	8.19526	0.213762	0.946238	7.9986	0.0170997	1.1429	8.19467	0.213167	0.946833	0.9182	0.2418	-1.8798	3.0398	1.2074	-0.0474	1.616	-0.456	1.16
32	test0004	H4C8F6	-20.5729	5.07	-15.5029	14.6908	-0.812087	1.88209	14.8864	-0.616487	1.68649	14.9481	-0.554793	1.62479	14.659	-0.843897	1.9139	-1.511	2.581	-5.2117	6.2817	1.272	-0.202	2.039	-0.969	1.07
33	0422ftc	C1F1CL3	-9.529	1.7056	-7.8234	7.69447	-0.128932	0.948932	7.98181	0.158413	0.661587	7.07082	-0.75258	1.57258	7.68208	-0.141324	0.961324	1.0978	-0.2778	0.2116	0.6084	1.6965	-0.8765	1.72	-0.9	0.82
34	0016cyc	H6C3	-6.7145	1.6198	-5.0947	6.2009	1.1062	-0.3562	6.26945	1.17475	-0.424753	5.43929	0.344589	0.405411	6.22039	1.12569	-0.375695	1.6826	-0.9326	-1.0511	1.8011	-0.1692	0.9192	0.137	0.613	0.75
35	0023str	H6C4	-10.6112	2.8785	-7.7327	7.86099	0.128286	0.481714	7.74179	0.00908636	0.600914	8.60534	0.872641	-0.262641	7.79015	0.0574501	0.55255	0.1326	0.4774	-2.7038	3.3138	0.5358	0.0742	1.15	-0.54	0.61
36	0218pho	H3P1	-3.3992	1.2068	-2.1924	3.76378	1.57138	-0.971379	3.59661	1.40421	-0.80421	1.08392	-1.10848	1.70848	3.97239	1.77999	-1.17999	1.804	-1.204	-0.206	0.806	0.3593	0.2407	0.437	0.163	0.6
37	0026cyc	H8C5	-10.7907	2.1512	-8.6395	8.69153	0.0520327	0.507967	8.68467	0.045168	0.514832	8.23546	-0.404045	0.964045	8.686	0.0465022	0.513498	1.0193	-0.4593	-0.2575	0.8175	0.3921	0.1679	0.8	-0.24	0.56
38	0034hex	H10C6	-18.3325	4.5979	-13.7346	12.1182	-1.61643	1.90643	12.0018	-1.73278	2.02278	13.0919	-0.642719	0.932719	11.9416	-1.79302	2.08302	-2.548	2.838	-4.5439	4.8339	-0.0972	0.3872	0.379	-0.089	0.29
39	0209chl	H2C3O1F5CL1	-19.3345	8.8006	-10.5339	10.8524	0.318513	-0.208513	10.978	0.444104	-0.334104	11.4744	0.940461	-0.830461	10.7859	0.251972	-0.141972	-3.63	3.74	-6.1246	6.2346	-0.6088	0.7188	-0.027	0.137	0.11
40	0410clp	H11C5CL1	-16.7833	4.3653	-12.418	11.8347	-0.583285	0.653285	11.826	-0.591975	0.661975	12.0305	-0.38749	0.45749	11.7982	-0.619796	0.689796	-0.4653	0.5353	-2.3794	2.4494	-0.5397	0.6097	-0.355	0.425	0.07
41	0411chp	H11C5CL1	-16.8165	3.7222	-13.0943	11.9642	-1.13011	1.20011	12.0395	-1.05477	1.12477	11.8763	-1.21795	1.28795	11.9406	-1.15365	1.22365	-0.454	0.524	-2.3605	2.4305	-0.2555	0.3255	-0.036	0.106	0.07
42	0409clb	H9C4CL1	-15.1168	3.922	-11.1948	10.1747	-1.02014	1.09014	10.3208	-0.873978	0.943978	10.0452	-1.14964	1.21964	10.2253	-0.969535	1.03954	-0.7365	0.8065	-2.4939	2.5639	-0.5586	0.6286	-0.351	0.421	0.07
43	0205chl	H2C2F3CL1	-13.0672	3.5007	-9.5665	8.38705	-1.17945	1.23945	8.60023	-0.966273	1.02627	8.97747	-0.589026	0.649026	8.4073	-1.1592	1.2192	-1.9539	2.0139	-4.4049	4.4649	-0.9819	1.0419	-0.613	0.673	0.06
44	0204tet	C2CL4	-11.9094	2.301	-9.6084	9.22307	-0.385334	0.435334	9.51838	-0.0900154	0.140015	7.6523	-1.9561	2.0061	9.23049	-0.377908	0.427908	1.0131	-0.9631	0.7823	-0.7323	1.8725	-1.8225	1.877	-1.827	0.05
45	0148but	H4C4	-13.1903	3.2078	-9.9825	8.23236	-1.75014	1.79014	8.15669	-1.82581	1.86581	9.40866	-0.573844	0.613844	8.10069	-1.88181	1.92181	-3.23	3.27	-5.0034	5.0434	-0.3101	0.3501	0.36	-0.32	0.04
46	0033pen	H8C5	-15.8858	4.2149	-11.6709	10.2773	-1.39359	1.40359	10.2176	-1.45331	1.46331	11.1855	-0.485431	0.495431	10.1718	-1.49911	1.50911	-2.3491	2.3591	-4.1484	4.1584	-0.1864	0.1964	0.312	-0.302	0.01
47	0030eth	H2C2	-10.181	3.9249	-6.2561	4.87299	-1.38311	1.37311	5.16207	-1.09403	1.08403	6.05781	-0.198288	0.188288	5.05885	-1.19725	1.18725	-4.1421	4.1321	-6.1308	6.1208	-0.5074	0.4974	-0.095	0.085	-0.01
48	0154dif	H4C2F2	-11.7413	4.2441	-7.4972	6.83417	-0.663025	0.553025	6.95674	-0.54046	0.43046	7.45304	-0.0441605	-0.0658395	6.87227	-0.624927	0.514927	-1.6215	1.5115	-4.0191	3.9091	-0.7225	0.6125	-0.226	0.116	-0.11
49	0214tri	H5C4O1F3	-19.8599	5.4869	-14.373	11.9837	-2.38926	2.26926	11.8331	-2.53988	2.41988	13.0977	-1.27526	1.15526	11.7624	-2.61057	2.49057	-4.4159	4.2959	-7.0399	6.9199	-0.4999	0.3799	0.281	-0.401	-0.12
50	0032but	H6C4	-14.575	4.3632	-10.2118	8.7192	-1.4926	1.3326	8.69799	-1.51381	1.35381	9.62381	-0.587986	0.427986	8.62752	-1.58428	1.42428	-3.0101	2.8501	-4.8677	4.7077	-0.4103	0.2503	0.065	-0.225	-0.16
51	0153flu	H3C1F1	-7.8153	3.948	-3.8673	4.34286	0.475557	-0.695557	4.47871	0.611414	-0.831414	4.76414	0.896843	-1.11684	4.52173	0.654426	-0.874426	-0.6934	0.4734	-2.7443	2.5243	0.0144	-0.2344	0.389	-0.609	-0.22
52	0168chl	H7C3CL1	-13.5639	4.9483	-8.6156	8.40097	-0.21463	-0.0353702	8.50015	-0.11545	-0.13455	8.09255	-0.52305	0.27305	8.42339	-0.192212	-0.0577884	-1.1258	0.8758	-2.8994	2.6494	-0.8429	0.5929	-0.647	0.397	-0.25
53	0165tri	H3C2CL3	-13.2079	3.1949	-10.013	9.15869	-0.854311	0.604311	9.38175	-0.631249	0.381249	8.26676	-1.74624	1.49624	9.12921	-0.883787	0.633787	-0.9387	0.6887	-2.4623	2.2123	-0.9083	0.6583	-0.748	0.498	-0.25
54	0167chla	H7C3CL1	-13.5678	3.5756	-9.9922	8.88759	-1.10461	0.834611	8.93718	-1.05502	0.785016	8.98795	-1.00425	0.734251	8.89325	-1.09895	0.828949	-1.2685	0.9985	-3.0644	2.7944	-0.9114	0.6414	-0.75	0.48	-0.27
55	0031pro	H4C3	-12.5919	3.7824	-8.8095	7.07016	-1.73934	1.42934	7.10119	-1.70831	1.39831	8.05069	-0.758807	0.448807	7.03005	-1.77945	1.46945	-3.3879	3.0779	-4.9682	4.6582	-0.7235	0.4135	-0.267	-0.043	-0.31
56	0173tri	H1C2CL3	-11.4497	2.303	-9.1467	8.50309	-0.643609	0.253609	8.67318	-0.473521	0.0835206	7.58404	-1.56266	1.17266	8.45455	-0.692154	0.302154	0.054	-0.444	-0.7402	0.3502	0.4348	-0.8248	0.615	-1.005	-0.39
57	0199chl	H1C1F2CL1	-9.5449	3.0773	-6.4676	6.10473	-0.362868	-0.137132	6.29123	-0.176374	-0.323626	6.44439	-0.0232122	-0.476788	6.17623	-0.291374	-0.208626	-0.9524	0.4524	-2.6235	2.1235	-0.3265	-0.1735	0.019	-0.519	-0.5
58	0242dii	H14C6O1	-23.4375	5.5239	-17.9136	14.457	-3.45658	2.92658	14.6026	-3.31098	2.78098	14.512	-3.40158	2.87158	14.5214	-3.39224	2.86224	-1.9246	1.3946	-2.2396	1.7096	-1.1662	0.6362	-0.543	0.013	-0.53
59	0160chl	H3C1CL1	-8.8843	3.3803	-5.504	5.27477	-0.229235	-0.330765	5.38182	-0.122183	-0.437817	4.98734	-0.516664	-0.0433356	5.39107	-0.112932	-0.447068	-1.3187	0.7587	-2.9483	2.3883	-0.9098	0.3498	-0.719	0.159	-0.56
60	0170chl	H5C3CL1	-12.3976	3.8278	-8.5698	8.12135	-0.448454	-0.121546	8.05346	-0.516345	-0.0536551	8.33479	-0.235013	-0.334987	8.06975	-0.500048	-0.0699517	-1.4125	0.8425	-3.5893	3.0193	-1.2069	0.6369	-0.803	0.233	-0.57
61	0169chl	H3C2CL1	-9.194	2.8093	-6.3847	6.28717	-0.0975347	-0.492465	6.34542	-0.0392762	-0.550724	6.4359	0.0512007	-0.641201	6.29656	-0.0881394	-0.501861	-0.6428	0.0528	-2.6801	2.0901	-0.0745	-0.5155	0.255	-0.845	-0.59
62	0163chl	H5C2CL1	-11.3868	3.4361	-7.9507	7.22107	-0.729632	0.0996324	7.26383	-0.686873	0.0568727	7.14202	-0.808683	0.178683	7.22215	-0.728546	0.0985457	-1.156	0.526	-2.781	2.151	-1.0637	0.4337	-0.873	0.243	-0.63
63	0219hyd	H2S1	-5.4036	2.8453	-2.5583	3.05322	0.494921	-1.19492	3.41674	0.858439	-1.55844	3.00999	0.451686	-1.15169	3.39488	0.836582	-1.53658	-1.1276	0.4276	-1.4283	0.7283	-1.8516	1.1516	-1.683	0.983	-0.7
64	0172Edi	H2C2CL2	-10.4375	3.6777	-6.7598	7.15701	0.397215	-1.15721	7.24076	0.480957	-1.24096	6.96942	0.209618	-0.969618	7.10524	0.345438	-1.10544	-0.6285	-0.1315	-2.2209	1.4609	-0.331	-0.429	-0.056	-0.704	-0.76
65	0198chl	H2C1F1CL1	-10.2225	3.3974	-6.8251	5.93093	-0.894168	0.124168	6.03537	-0.789726	0.0197261	6.23442	-0.590681	-0.179319	6.02128	-0.803824	0.0338239	-1.997	1.227	-3.6537	2.8837	-1.5543	0.7843	-1.153	0.383	-0.77
66	0157flu	H5C6F1	-14.8438	3.7306	-11.1132	9.83551	-1.27769	0.497687	9.87381	-1.23939	0.459391	9.59801	-1.51519	0.735187	9.83763	-1.27557	0.495568	-1.655	0.875	-3.6578	2.8778	-0.9554	0.1754	-0.103	-0.677	-0.78
67	test2029	H9C5O3F3	-22.6198	5.7631	-16.8567	14.6753	-2.18136	1.38136	14.5841	-2.27257	1.47257	14.8247	-2.03205	1.23205	14.6858	-2.17085	1.37085	-3.5279	2.7279	-4.3393	3.5393	-0.5134	-0.2866	0.415	-1.215	-0.8
68	0037eth	H10C8	-18.7236	4.6846	-14.039	12.7559	-1.28312	0.483118	12.6908	-1.3482	0.548204	12.1234	-1.91565	1.11565	12.7089	-1.33009	0.530095	-0.7016	-0.0984	-2.3262	1.5262	-0.9176	0.1176	0.078	-0.878	-0.8
69	0040pxy	H10C8	-18.2373	4.9138	-13.3235	12.5637	-0.759773	-0.0502271	12.4556	-0.867948	0.0579483	11.4109	-1.91256	1.10256	12.4842	-0.83934	0.0293401	-0.6423	-0.1677	-2.7828	1.9728	-0.7524	-0.0576	0.278	-1.088	-0.81
70	0039mxy	H10C8	-18.4495	4.0957	-14.3538	12.8156	-1.5382	0.698204	12.828	-1.5258	0.685803	11.7797	-2.57409	1.73409	12.8501	-1.50368	0.663685	-0.6107	-0.2293	-2.8544	2.0144	-0.7874	-0.0526	0.244	-1.084	-0.84
71	0035ben	H6C6	-14.7317	3.7731	-10.9586	9.55185	-1.40675	0.536747	9.50913	-1.44947	0.579468	9.49465	-1.46395	0.593953	9.53683	-1.42177	0.551771	-1.232	0.362	-2.562	1.692	-1.5854	0.7154	-0.627	-0.243	-0.87
72	0036tol	H8C7	-16.673	4.7271	-11.9459	10.9313	-1.01464	0.124635	10.8862	-1.05971	0.16971	10.2898	-1.65612	0.766124	10.928	-1.01786	0.12786	-1.0346	0.1446	-2.853	1.963	-1.1899	0.2999	-0.2	-0.69	-0.89
73	0038oxy	H10C8	-18.6284	4.6655	-13.9629	12.5188	-1.44412	0.544116	12.5542	-1.40874	0.508744	11.5008	-2.4621	1.5621	12.5842	-1.37873	0.47873	-0.9988	0.0988	-3.0012	2.1012	-1.064	0.164	-0.024	-0.876	-0.9
74	0176pdi	H4C6CL2	-16.4978	3.472	-13.0258	11.645	-1.3808	0.370803	11.7262	-1.29963	0.289627	10.2055	-2.82034	1.81034	11.5989	-1.42685	0.416854	-1.7235	0.7135	-2.6756	1.6656	-1.4644	0.4544	-0.886	-0.124	-1.01
75	0138pro	H8C3S1	-13.9174	4.0309	-9.8865	9.06114	-0.825362	-0.224638	9.01003	-0.876474	-0.173526	10.0539	0.167439	-1.21744	9.0564	-0.830104	-0.219896	-1.5551	0.5051	-2.351	1.301	-1.1044	0.0544	-0.903	-0.147	-1.05
76	0162tri	H1C1CL3	-11.6517	2.359	-9.2927	7.917	-1.3757	0.305704	8.05715	-1.23555	0.165547	7.05816	-2.23454	1.16454	7.90622	-1.38648	0.316483	-1.1719	0.1019	-2.2587	1.1887	-1.4266	0.3566	-1.255	0.185	-1.07
77	0174chl	H5C6CL1	-15.5097	3.5917	-11.918	10.5383	-1.37974	0.259738	10.5906	-1.32738	0.207376	9.77187	-2.14613	1.02613	10.5301	-1.38789	0.267893	-1.5863	0.4663	-2.814	1.694	-1.6194	0.4994	-0.847	-0.273	-1.12
78	0413clt	H7C7CL1	-17.1881	3.823	-13.3651	12.0463	-1.31878	0.168783	12.069	-1.29612	0.146116	10.7794	-2.58566	1.43566	12.0343	-1.33076	0.180759	-1.3342	0.1842	-2.9275	1.7775	-1.134	-0.016	-0.344	-0.806	-1.15
79	0407tet	H2C2CL4	-15.8464	4.4692	-11.3772	10.1963	-1.18091	0.0309054	10.449	-0.928235	-0.221765	9.20635	-2.17085	1.02085	10.2038	-1.17343	0.0234302	-2.4236	1.2736	-4.3866	3.2366	-1.9565	0.8065	-1.761	0.611	-1.15
80	0171Zdi	H2C2CL2	-11.592	2.9776	-8.6144	7.61634	-0.998063	-0.171937	7.72778	-0.886624	-0.283376	7.53694	-1.07746	-0.0925375	7.61522	-0.999182	-0.170818	-1.2191	0.0491	-2.5598	1.3898	-1.0621	-0.1079	-0.718	-0.452	-1.17
81	0136met	H4C1S1	-9.7013	5.2742	-4.4271	5.23492	0.807817	-2.04782	5.20257	0.775475	-2.01547	5.95116	1.52406	-2.76406	5.32337	0.896268	-2.13627	-1.8891	0.6491	-2.4309	1.1909	-1.1301	-0.1099	-0.919	-0.321	-1.24
82	0143dip	H14C6S1	-21.9374	5.5796	-16.3578	14.9229	-1.43494	0.164943	14.6959	-1.66191	0.391914	15.7405	-0.61726	-0.65274	14.7526	-1.60517	0.335167	-1.2216	-0.0484	-3.3962	2.1262	-0.2333	-1.0367	0.115	-1.385	-1.27
83	0137ethb	H6C2S1	-11.9697	3.8864	-8.0833	7.42107	-0.662225	-0.637775	7.4044	-0.6789	-0.6211	8.36653	0.283227	-1.58323	7.4448	-0.638504	-0.661496	-1.6571	0.3571	-2.2851	0.9851	-1.2343	-0.0657	-1.022	-0.278	-1.3
84	0161dic	H2C1CL2	-11.2405	3.7502	-7.4903	6.59613	-0.894168	-0.465832	6.67695	-0.813354	-0.546646	6.21816	-1.27214	-0.087863	6.6642	-0.826101	-0.533899	-2.1365	0.7765	-3.436	2.076	-2.2604	0.9004	-2.013	0.653	-1.36
85	0175odi	H4C6CL2	-16.9082	4.1808	-12.7274	11.4622	-1.26525	-0.0947525	11.5554	-1.172	-0.188001	10.0508	-2.6766	1.3166	11.4453	-1.28206	-0.0779408	-1.7219	0.3619	-2.738	1.378	-1.5297	0.1697	-0.911	-0.449	-1.36
86	0408hex	C2CL6	-16.2232	2.5764	-13.6468	12.0388	-1.608	0.207999	12.5688	-1.07802	-0.32198	10.5266	-3.12023	1.72023	12.1129	-1.53386	0.133863	-1.8289	0.4289	-10.5958	9.1958	1.2634	-2.6634	1.313	-2.713	-1.4
87	0245thi	H4C4S1	-13.8351	4.6933	-9.1418	8.23783	-0.903973	-0.516027	8.24946	-0.892344	-0.527656	8.47817	-0.663626	-0.756374	8.31218	-0.829624	-0.590376	-2.0439	0.6239	-2.9723	1.5523	-1.2519	-0.1681	-0.6	-0.82	-1.42
88	0142die	H10C4S1	-15.3347	3.8075	-11.5272	10.9374	-0.589838	-0.840162	10.7715	-0.755688	-0.674312	11.5749	0.0476878	-1.47769	10.8613	-0.665932	-0.764068	0.055	-1.485	-1.3964	-0.0336	-0.4842	-0.9458	-0.14	-1.29	-1.43
89	test1021	C1N1O2CL3	-18.072	4.5222	-13.5498	10.5827	-2.96706	1.46706	10.8069	-2.74293	1.24293	10.4983	-3.05152	1.55152	10.5776	-2.9722	1.4722	-4.9651	3.4651	-5.3663	3.8663	1.7128	-3.2128	1.905	-3.405	-1.5
90	0140dim	H6C2S1	-11.0497	3.6828	-7.3669	7.40383	0.0369338	-1.57693	7.19214	-0.174763	-1.36524	7.91793	0.551034	-2.09103	7.41199	0.045087	-1.58509	-0.6796	-0.8604	-2.0088	0.4688	-0.6079	-0.9321	-0.319	-1.221	-1.54
91	0223die	H10C4S2	-17.0945	4.5809	-12.5136	12.2977	-0.215871	-1.41413	12.1217	-0.391941	-1.23806	13.1786	0.664964	-2.29496	12.2033	-0.310285	-1.31972	-0.1001	-1.5299	-1.4353	-0.1947	-1.363	-0.267	-0.964	-0.666	-1.63
92	0064met	H10C4O1	-16.9518	5.6259	-11.3259	10.4212	-0.904728	-0.755272	10.1536	-1.17229	-0.487709	10.8755	-0.450446	-1.20955	10.3264	-0.999515	-0.660485	-1.2116	-0.4484	-2.2913	0.6313	-0.913	-0.747	-0.304	-1.356	-1.66
93	0063die	H10C4O1	-18.8168	7.0085	-11.8083	10.764	-1.04428	-0.715716	10.4593	-1.34903	-0.410972	11.1259	-0.682434	-1.07757	10.5909	-1.2174	-0.542603	-1.6065	-0.1535	-2.3066	0.5466	-1.5173	-0.2427	-0.908	-0.852	-1.76
94	test1004	H9C4N1O3	-23.5065	6.7979	-16.7086	13.3715	-3.33714	1.53714	13.3865	-3.32214	1.52214	14.0554	-2.65319	0.853188	13.3386	-3.36999	1.56999	-6.1033	4.3033	-7.058	5.258	0.0601	-1.8601	0.425	-2.225	-1.8
95	0141dim	H6C2S2	-13.7423	3.5154	-10.2269	9.37181	-0.855089	-0.974911	9.16194	-1.06496	-0.765041	10.2516	0.0247318	-1.85473	9.34955	-0.877353	-0.952647	-1.2347	-0.5953	-2.2899	0.4599	-1.7248	-0.1052	-1.33	-0.5	-1.83
96	test1005	H9C4N1O3	-25.0764	6.9586	-18.1178	14.139	-3.9788	2.0788	14.0293	-4.0885	2.1885	14.9303	-3.18752	1.28752	14.0143	-4.10349	2.20349	-7.6247	5.7247	-8.8821	6.9821	0.1761	-2.0761	0.493	-2.393	-1.9
97	0060dim	H6C2O1	-12.0543	4.447	-7.6073	6.94304	-0.664258	-1.25574	6.69921	-0.908092	-1.01191	7.45655	-0.15075	-1.76925	6.95869	-0.64861	-1.27139	-1.636	-0.284	-2.3881	0.4681	-1.0776	-0.8424	-0.498	-1.422	-1.92
98	0412clt	H7C7CL1	-20.5776	4.9665	-15.6111	12.989	-2.62209	0.702087	12.9271	-2.68404	0.764044	12.2529	-3.35824	1.43824	12.9368	-2.67434	0.754342	-3.7314	1.8114	-5.1881	3.2681	-3.609	1.689	-2.592	0.672	-1.92
99	0166tri	H3C2CL3	-16.151	4.6043	-11.5467	9.69085	-1.85585	-0.0941488	9.80634	-1.74036	-0.209636	9.02026	-2.52644	0.576443	9.67906	-1.86764	-0.0823628	-3.3796	1.4296	-4.4974	2.5474	-3.2456	1.2956	-3	1.05	-1.95
100	0416dcl	H7C12CL3	-27.6308	6.478	-21.1528	19.3321	-1.82073	-0.16927	19.523	-1.62982	-0.360183	16.7335	-4.41934	2.42934	19.3901	-1.76271	-0.227288	-3.0319	1.0419	-4.768	2.778	-2.964	0.974	-1.832	-0.158	-1.99
101	0065met	H10C4O1	-16.8039	5.6397	-11.1642	10.1479	-1.01626	-0.993743	10.0041	-1.16014	-0.849861	10.3128	-0.851425	-1.15858	10.1175	-1.04672	-0.963276	-1.1909	-0.8191	-1.9706	-0.0394	-0.9924	-1.0176	-0.372	-1.638	-2.01
102	0238met	H18C9O2	-33.3391	8.1593	-25.1798	21.2981	-3.88166	1.84166	21.0755	-4.10429	2.06429	22.1065	-3.07329	1.03329	21.1247	-4.05508	2.01508	-4.5998	2.5598	-6.6723	4.6323	-2.023	-0.017	-1.302	-0.738	-2.04
103	test1003	H9C4N1O3	-25.0613	6.4088	-18.6525	14.5484	-4.10406	2.00406	14.3581	-4.29438	2.19438	15.7351	-2.9174	0.8174	14.3674	-4.28508	2.18508	-7.3253	5.2253	-8.6873	6.5873	-0.0325	-2.0675	0.294	-2.394	-2.1
104	0067but	H12C5O1	-18.7905	6.7213	-12.0692	11.0686	-1.00064	-1.20936	11.1258	-0.943353	-1.26665	11.1463	-0.922931	-1.28707	11.133	-0.936243	-1.27376	-1.254	-0.956	-2.5648	0.3548	-0.8319	-1.3781	-0.222	-1.988	-2.21
105	0246eth	H10C8O1	-23.1721	6.6085	-16.5636	14.5017	-2.06185	-0.158148	14.2112	-2.35236	0.13236	14.0318	-2.53179	0.311787	14.3081	-2.25547	0.0354748	-3.2744	1.0544	-4.5561	2.3361	-2.6023	0.3823	-1.412	-0.808	-2.22
106	0237oct	H16C8O1	-30.4187	7.9316	-22.4871	18.5362	-3.95088	1.66088	18.4164	-4.07072	1.78072	19.9664	-2.52074	0.23074	18.3741	-4.113	1.823	-4.7476	2.4576	-7.2645	4.9745	-2.1491	-0.1409	-1.333	-0.957	-2.29
107	test2015	C6CL6	-20.822	3.5479	-17.2741	15.4939	-1.78024	-0.54976	15.9252	-1.34889	-0.98111	12.5852	-4.68885	2.35885	15.5905	-1.68355	-0.646446	-0.8022	-1.5278	0.2082	-2.5382	1.6792	-4.0092	1.495	-3.825	-2.33
108	0041nap	H8C10	-21.0429	5.6904	-15.3525	13.3358	-2.01673	-0.373269	13.4476	-1.90494	-0.485062	12.1324	-3.22006	0.830057	13.478	-1.87446	-0.515537	-2.875	0.485	-4.4319	2.0419	-2.8546	0.4646	-1.363	-1.027	-2.39
109	0415dcl	H8C12CL2	-27.2106	5.5909	-21.6197	19.0707	-2.54902	0.0990196	19.0685	-2.55124	0.101237	16.9796	-4.64014	2.19014	19.0104	-2.60932	0.159323	-3.236	0.786	-4.3592	1.9092	-2.7075	0.2575	-1.468	-0.982	-2.45
110	0068ani	H8C7O1	-20.4302	5.7044	-14.7258	12.5448	-2.18101	-0.268988	12.311	-2.41481	-0.035193	12.1312	-2.59461	0.144608	12.472	-2.25377	-0.196228	-3.5611	1.1111	-4.6446	2.1946	-2.6318	0.1818	-1.461	-0.989	-2.45
111	0101pen	H14C7O2	-32.2579	8.0144	-24.2435	18.9405	-5.30305	2.85305	18.7735	-5.46998	3.01998	19.6712	-4.57234	2.12234	18.7524	-5.49113	3.04113	-6.1915	3.7415	-8.2197	5.7697	-2.7932	0.3432	-2.132	-0.318	-2.45
112	0100met	H14C7O2	-29.8774	7.5305	-22.3469	18.0328	-4.31406	1.82406	17.7732	-4.57371	2.08371	18.7782	-3.56873	1.07873	17.8433	-4.50359	2.01359	-5.1136	2.6236	-6.7071	4.2171	-2.3755	-0.1145	-1.706	-0.784	-2.49
113	test1046	H16C14N3O4F3	-49.9208	10.9087	-39.0121	32.345	-6.66707	4.16707	33.2174	-5.79467	3.29467	33.2365	-5.77561	3.27561	32.779	-6.23307	3.73307	-12.2858	9.7858	-16.0122	13.5122	-1.6487	-0.8513	-0.876	-1.624	-2.5
114	0099but	H12C6O2	-30.2453	10.8311	-19.4142	15.7937	-3.62049	1.07049	15.5478	-3.86645	1.31645	16.2821	-3.13208	0.582077	15.5636	-3.85062	1.30062	-6.3895	3.8395	-8.0497	5.4997	-2.9849	0.4349	-2.341	-0.209	-2.55
115	0139thi	H6C6S1	-18.4977	4.9808	-13.5169	11.3116	-2.20531	-0.344685	11.2386	-2.27833	-0.271667	11.3415	-2.17541	-0.374595	11.2705	-2.24641	-0.30359	-4.1877	1.6377	-3.964	1.414	-3.2047	0.6547	-2.197	-0.353	-2.55
116	0098met	H12C6O2	-28.2295	7.3914	-20.8381	16.2391	-4.59896	2.02896	16.0378	-4.80026	2.23026	16.8583	-3.97976	1.40976	16.0868	-4.75126	2.18126	-5.6067	3.0367	-7.3197	4.7497	-2.5756	0.0056	-1.924	-0.646	-2.57
117	test1033	H5C10CL7	-29.0098	5.6799	-23.3299	20.5781	-2.75181	0.151814	21.6749	-1.65503	-0.944974	17.4817	-5.84821	3.24821	20.9024	-2.42749	-0.172506	-3.5349	0.9349	-3.9458	1.3458	-2.2327	-0.3673	-1.966	-0.634	-2.6
118	0092ethb	H6C3O2	-22.8139	8.36	-14.4539	10.4675	-3.98642	1.33642	10.3097	-4.14423	1.49423	11.724	-2.72988	0.0798773	10.3765	-4.07737	1.42737	-7.1044	4.4544	-8.8917	6.2417	-2.5991	-0.0509	-1.871	-0.779	-2.65
119	0085non	H18C9O1	-33.2744	8.4907	-24.7837	20.2641	-4.51961	1.84961	20.3964	-4.38727	1.71727	21.1082	-3.67549	1.00549	20.251	-4.53268	1.86268	-4.0292	1.3592	-7.0706	4.4006	-2.6631	-0.0069	-2.007	-0.663	-2.67
120	0144thi	H8C7S1	-19.8815	5.0784	-14.8031	13.0549	-1.74825	-0.981752	12.8626	-1.94047	-0.78953	12.8283	-1.97477	-0.755233	13.0051	-1.79795	-0.932045	-2.6767	-0.0533	-3.8745	1.1445	-2.8622	0.1322	-1.785	-0.945	-2.73
121	0414dcl	H8C12CL2	-26.5145	6.2284	-20.2861	18.378	-1.90808	-0.821915	18.4826	-1.80347	-0.92653	16.2018	-4.08426	1.35426	18.4077	-1.87845	-0.851551	-2.9381	0.2081	-4.9762	2.2462	-3.2132	0.4832	-1.88	-0.85	-2.73
122	0091met	H4C2O2	-19.8082	7.2683	-12.5399	8.55627	-3.98363	1.20363	8.44924	-4.09066	1.31066	9.93235	-2.60755	-0.172451	8.57106	-3.96884	1.18884	-7.006	4.226	-8.5593	5.7793	-2.4981	-0.2819	-1.766	-1.014	-2.78
123	0096met	H10C5O2	-26.6614	9.1251	-17.5363	13.9285	-3.60778	0.777781	13.6409	-3.89538	1.06538	14.4184	-3.11787	0.287871	13.7256	-3.81068	0.980681	-6.061	3.231	-7.3669	4.5369	-2.737	-0.093	-2.108	-0.722	-2.83
124	0097pro	H10C5O2	-29.1468	8.4604	-20.6864	15.1115	-5.57491	2.71491	15.039	-5.64742	2.78742	15.6942	-4.99216	2.13216	15.0139	-5.67254	2.81254	-7.1059	4.2459	-8.8651	6.0051	-3.1492	0.2892	-2.515	-0.345	-2.86
125	0239oct	H16C8O1	-32.3478	8.4722	-23.8756	19.0572	-4.81843	1.93843	19.0279	-4.84772	1.96772	19.862	-4.01357	1.13357	18.9199	-4.95569	2.07569	-5.1807	2.3007	-7.6963	4.8163	-2.9373	0.0573	-2.252	-0.628	-2.88
126	0081dim	H12C6O1	-27.4454	7.6467	-19.7987	14.5089	-5.28979	2.39979	14.8458	-4.95291	2.06291	14.84	-4.95871	2.06871	14.6473	-5.15139	2.26139	-5.4613	2.5713	-7.9899	5.0999	-2.9397	0.0497	-2.376	-0.514	-2.89
127	0094met	H8C4O2	-24.2425	6.9901	-17.2524	12.7723	-4.4801	1.5501	12.543	-4.70941	1.77941	13.269	-3.98338	1.05338	12.6152	-4.63719	1.70719	-5.9615	3.0315	-7.4437	4.5137	-2.9181	-0.0119	-2.277	-0.653	-2.93
128	0083hep	H14C7O1	-30.7529	7.7789	-22.974	17.5344	-5.43959	2.50959	17.6111	-5.3629	2.4329	18.3193	-4.65473	1.72473	17.487	-5.48699	2.55699	-5.119	2.189	-7.6339	4.7039	-2.9848	0.0548	-2.388	-0.542	-2.93
129	test0012	H8C3O2	-22.2471	8.4104	-13.8367	10.7999	-3.03681	0.106813	10.3187	-3.51796	0.587957	11.58	-2.25666	-0.673339	10.6752	-3.16146	0.231465	-6.1795	3.2495	-5.5893	2.6593	-2.4996	-0.4304	-1.665	-1.265	-2.93
130	0073pen	H10C5O1	-24.8534	7.3277	-17.5257	13.1047	-4.42099	1.39099	13.1516	-4.37407	1.34407	14.3309	-3.19477	0.164773	13.082	-4.4437	1.4137	-5.357	2.327	-7.6954	4.6654	-2.7194	-0.3106	-1.978	-1.052	-3.03
131	0082hep	H14C7O1	-30.5257	8.1328	-22.3929	17.3183	-5.07465	2.03465	17.3622	-5.03074	1.99074	18.1222	-4.27075	1.23075	17.249	-5.1439	2.1039	-5.3415	2.3015	-7.9062	4.8662	-3.1174	0.0774	-2.46	-0.58	-3.04
132	0133nit	H9C4N1O2	-27.0474	7.3641	-19.6833	14.2182	-5.46511	2.38511	14.2018	-5.48153	2.40153	15.4506	-4.23268	1.15268	14.1711	-5.51218	2.43218	-8.4205	5.3405	-9.9993	6.9193	-3.6326	0.5526	-2.973	-0.107	-3.08
133	0095eth	H8C4O2	-26.413	7.8975	-18.5155	13.2957	-5.21975	2.11975	13.1227	-5.39278	2.29278	13.8311	-4.68444	1.58444	13.1177	-5.39784	2.29784	-6.8686	3.7686	-8.5284	5.4284	-3.2841	0.1841	-2.637	-0.463	-3.1
134	0244tet	H10C5O1	-18.3712	4.797	-13.5742	10.98	-2.59419	-0.525807	11.0187	-2.5555	-0.564498	10.7993	-2.77486	-0.345137	11.0466	-2.52764	-0.592365	-2.403	-0.717	-1.9644	-1.1556	-2.256	-0.864	-1.693	-1.427	-3.12
135	0132nit	H7C3N1O2	-24.8192	9.0532	-15.766	11.51	-4.25602	1.11602	11.5795	-4.18654	1.04654	12.2431	-3.52291	0.382913	11.53	-4.23603	1.09603	-8.069	4.929	-9.4531	6.3131	-3.0661	-0.0739	-2.403	-0.737	-3.14
136	0072but	H8C4O1	-22.4421	7.3904	-15.0517	11.1469	-3.90479	0.724792	11.1593	-3.89239	0.712388	12.3188	-2.73295	-0.447053	11.1147	-3.93703	0.757028	-5.2906	2.1106	-7.2913	4.1113	-2.8422	-0.3378	-2.186	-0.994	-3.18
137	0107tri	H9C3N1	-12.2765	3.8507	-8.4258	8.37899	-0.046807	-3.18319	8.07927	-0.346526	-2.88347	8.13203	-0.293772	-2.93623	8.40274	-0.0230586	-3.20694	-0.7026	-2.5274	-1.3025	-1.9275	-2.6883	-0.5417	-2.26	-0.97	-3.23
138	test0009	H14C6O2	-30.9476	10.0458	-20.9018	16.8673	-4.0345	0.754495	16.5713	-4.33048	1.05048	17.0828	-3.81905	0.539045	16.6528	-4.24895	0.968954	-5.2519	1.9719	-4.4694	1.1894	-2.4349	-0.8451	-1.544	-1.736	-3.28
139	0080hex	H12C6O1	-28.6477	9.2428	-19.4049	14.9061	-4.49883	1.20883	14.9763	-4.42856	1.13856	15.4919	-3.91304	0.623043	14.8636	-4.54134	1.25134	-5.4961	2.2061	-8.121	4.831	-3.3223	0.0323	-2.681	-0.609	-3.29
140	test1056	H16C13N3O4F3	-49.119	11.7631	-37.3559	31.3389	-6.01703	2.71703	32.0094	-5.34655	2.04655	32.7918	-4.56408	1.26408	31.6773	-5.67859	2.37859	-11.7787	8.4787	-15.5505	12.2505	-0.6418	-2.6582	0	-3.3	-3.3
141	0093met	H6C3O2	-23.4986	7.9125	-15.5861	10.9589	-4.6272	1.3072	10.7794	-4.80672	1.48672	11.5247	-4.06137	0.741365	10.8373	-4.74884	1.42884	-7.004	3.684	-8.4906	5.1706	-3.1539	-0.1661	-2.505	-0.815	-3.32
142	0131nit	H7C3N1O2	-25.4141	9.6132	-15.8009	11.599	-4.20185	0.861852	11.5646	-4.23629	0.896289	12.7093	-3.09158	-0.248421	11.5806	-4.22027	0.880266	-8.9324	5.5924	-10.2034	6.8634	-3.8244	0.4844	-3.169	-0.171	-3.34
143	test1018	H6C10CL8	-31.3874	6.3669	-25.0205	21.8654	-3.15512	-0.244877	23.2579	-1.76255	-1.63745	18.8404	-6.1801	2.7801	22.3284	-2.69209	-0.707906	-4.1879	0.7879	-3.8213	0.4213	-3.9942	0.5942	-3.954	0.554	-3.4
144	0079pen	H10C5O1	-25.4604	8.2346	-17.2258	13.087	-4.13878	0.728776	13.1318	-4.09405	0.684046	13.5603	-3.66553	0.25553	13.0479	-4.17789	0.767886	-4.8018	1.3918	-7.0539	3.6439	-3.4037	-0.0063	-2.788	-0.622	-3.41
145	0071proa	H6C3O1	-20.4586	6.3211	-14.1375	9.74469	-4.39281	0.952813	9.81597	-4.32153	0.881532	10.9386	-3.19894	-0.241065	9.75036	-4.38714	0.947136	-5.4872	2.0472	-7.6835	4.2435	-3.0819	-0.3581	-2.353	-1.087	-3.44
146	0061tet	H8C4O1	-16.3363	4.5535	-11.7828	9.49509	-2.28771	-1.18229	9.45964	-2.32316	-1.14684	9.36308	-2.41972	-1.05028	9.55439	-2.22841	-1.24159	-2.5987	-0.8713	-2.2117	-1.2583	-2.5623	-0.9077	-1.966	-1.504	-3.47
147	0070eth	H4C2O1	-19.3272	7.1069	-12.2203	7.88672	-4.33358	0.833577	8.00223	-4.21807	0.718075	9.06967	-3.15063	-0.349371	7.9415	-4.2788	0.778797	-6.2529	2.7529	-8.3793	4.8793	-3.2448	-0.2552	-2.512	-0.988	-3.5
148	test1011	H16C13N3O4F3	-49.3023	12.1012	-37.2011	31.2176	-5.9835	2.4835	31.9158	-5.28528	1.78528	32.6357	-4.56539	1.06539	31.5956	-5.60555	2.10555	-11.9207	8.4207	-15.6084	12.1084	-0.0486	-3.4514	0.564	-4.064	-3.5
149	0078pen	H10C5O1	-27.2161	8.7106	-18.5055	13.5509	-4.95457	1.42457	13.6166	-4.88888	1.35888	14.1754	-4.33011	0.800114	13.5155	-4.98998	1.45998	-5.9779	2.4479	-8.2899	4.7599	-3.4685	-0.0615	-2.858	-0.672	-3.53
150	test0014	H14C6O2	-32.3023	9.7113	-22.591	17.961	-4.63003	1.09003	17.4162	-5.17475	1.63475	18.5954	-3.99555	0.455554	17.6394	-4.95156	1.41156	-6.0154	2.4754	-5.6299	2.0899	-2.7496	-0.7904	-1.767	-1.773	-3.54
151	n014	H11C8N1	-23.0033	5.7358	-17.2675	14.5873	-2.68015	-0.899845	14.3309	-2.93664	-0.643364	13.7849	-3.48262	-0.0973837	14.5871	-2.68043	-0.899569	-3.606	0.026	-4.0829	0.5029	-3.3227	-0.2573	-2.077	-1.503	-3.58
152	0135met	H7C7N1O2	-29.6571	7.7784	-21.8787	15.9581	-5.92057	2.33057	16.0716	-5.80713	2.21713	15.9256	-5.9531	2.3631	16.0468	-5.83187	2.24187	-9.0574	5.4674	-10.4676	6.8776	-2.5579	-1.0321	-1.81	-1.78	-3.59
153	test1044	H21C10N1O1S1	-39.4086	9.0129	-30.3957	25.6888	-4.70693	1.10693	25.6628	-4.73287	1.13287	26.5461	-3.84964	0.249639	25.6669	-4.72878	1.12878	-4.729	1.129	-6.908	3.308	-3.0203	-0.5797	-2.265	-1.335	-3.6
154	0076but	H8C4O1	-24.7705	8.0492	-16.7213	11.8224	-4.89886	1.25886	11.8949	-4.82636	1.18636	12.3538	-4.36752	0.727523	11.7981	-4.92322	1.28322	-5.8374	2.1974	-8.1999	4.5599	-3.6955	0.0555	-3.074	-0.566	-3.64
155	0128butb	H7C4N1	-24.2837	7.842	-16.4417	11.5639	-4.87779	1.23779	11.7536	-4.68808	1.04808	13.1261	-3.3156	-0.324404	11.5298	-4.91194	1.27194	-7.3134	3.6734	-9.3477	5.7077	-2.863	-0.777	-2.689	-0.951	-3.64
156	0115dip	H15C6N1	-23.1074	6.0058	-17.1016	14.9299	-2.17171	-1.48829	14.6564	-2.4452	-1.2148	15.2071	-1.8945	-1.7655	14.7596	-2.34203	-1.31797	-1.4733	-2.1867	-2.1931	-1.4669	-2.6171	-1.0429	-2.225	-1.435	-3.66
157	0130nit	H5C2N1O2	-23.8534	7.6613	-16.1921	10.7212	-5.4709	1.7609	10.7155	-5.47663	1.76663	11.8561	-4.33597	0.625974	10.7115	-5.4806	1.7706	-9.3471	5.6371	-10.6254	6.9154	-4.0543	0.3443	-3.334	-0.376	-3.71
158	0212hex	H2C3O1F6	-23.8788	8.6909	-15.1879	11.5758	-3.61205	-0.157945	11.9764	-3.21152	-0.558481	13.1552	-2.03273	-1.73727	11.6312	-3.55672	-0.21328	-9.2001	5.4301	-7.3016	3.5316	-2.3207	-1.4493	-1.733	-2.037	-3.77
159	test0016	H6C7O2	-28.0376	10.0699	-17.9677	13.8585	-4.1092	0.289199	13.705	-4.26268	0.44268	14.0014	-3.96632	0.146322	13.769	-4.19869	0.378695	-8.7507	4.9307	-10.4581	6.6381	-3.8318	0.0118	-2.452	-1.368	-3.82
160	0127pro	H5C3N1	-22.7382	9.9691	-12.7691	9.14686	-3.62224	-0.227759	9.31569	-3.45341	-0.396586	10.5597	-2.20939	-1.64061	9.1002	-3.6689	-0.181101	-7.8832	4.0332	-10.0016	6.1516	-3.061	-0.789	-2.885	-0.965	-3.85
161	0075pro	H6C3O1	-23.688	7.8789	-15.8091	10.3346	-5.47454	1.62454	10.4461	-5.36302	1.51302	10.9268	-4.88232	1.03232	10.3413	-5.46776	1.61776	-6.8651	3.0151	-8.9858	5.1358	-3.9776	0.1276	-3.354	-0.496	-3.85
162	0438pho	H13C10O3P1S1CL2	-36.654	7.9377	-28.7163	25.5288	-3.1875	-0.672497	25.736	-2.9803	-0.879701	23.9275	-4.78875	0.928755	25.6609	-3.05543	-0.804574	-4.9897	1.1297	-5.6106	1.7506	-3.8758	0.0158	-3.084	-0.776	-3.86
163	0126eth	H3C2N1	-21.5326	9.3313	-12.2013	7.68998	-4.51132	0.621318	8.00066	-4.20064	0.310643	9.24795	-2.95335	-0.936655	7.73781	-4.46349	0.573492	-8.5099	4.6199	-10.4049	6.5149	-3.4267	-0.4633	-3.21	-0.68	-3.89
164	0240met	H8C8O2	-28.7918	7.9226	-20.8692	16.2885	-4.58067	0.67067	15.9617	-4.90751	0.997515	16.1494	-4.71975	0.809755	16.1197	-4.74948	0.839476	-7.0732	3.1632	-8.0402	4.1302	-3.4844	-0.4256	-2.455	-1.455	-3.91
165	0213bis	H8C4S1CL2	-26.9329	8.5675	-18.3654	14.9263	-3.43913	-0.480874	14.7507	-3.6147	-0.3053	15.3468	-3.01858	-0.901419	14.8042	-3.56116	-0.358836	-7.6028	3.6828	-8.6444	4.7244	-4.5815	0.6615	-4.227	0.307	-3.92
166	0506nit	H3C1N1O2	-21.5883	7.5041	-14.0842	8.73421	-5.34999	1.39999	8.71174	-5.37246	1.42246	9.89977	-4.18443	0.234434	8.77673	-5.30747	1.35747	-9.9504	6.0004	-10.7851	6.8351	-4.1602	0.2102	-3.363	-0.587	-3.95
167	0074ben	H6C7O1	-26.1075	8.1154	-17.9921	13.2158	-4.77634	0.756338	13.2343	-4.75779	0.737793	13.605	-4.38713	0.367126	13.2582	-4.73394	0.713936	-7.2701	3.2501	-9.0689	5.0489	-4.2277	0.2077	-3.076	-0.944	-4.02
168	0111die	H11C4N1	-21.9396	5.9982	-15.9414	12.3523	-3.58908	-0.480919	12.0985	-3.84287	-0.227132	12.5166	-3.42484	-0.645157	12.2267	-3.71466	-0.355339	-2.9032	-1.1668	-2.5646	-1.5054	-3.034	-1.036	-2.665	-1.405	-4.07
169	0236oct	H18C8O1	-31.6558	7.7706	-23.8852	19.2775	-4.60772	0.517724	19.2523	-4.63292	0.542916	20.8936	-2.99162	-1.09838	19.1989	-4.68629	0.596285	-6.8742	2.7842	-5.6737	1.5837	-3.8857	-0.2043	-3.195	-0.895	-4.09
170	0129ben	H5C7N1	-26.2795	6.8832	-19.3963	13.8072	-5.58906	1.48906	13.881	-5.51532	1.41532	14.4284	-4.96788	0.867879	13.7238	-5.67252	1.57252	-8.3512	4.2512	-9.8875	5.7875	-3.4043	-0.6957	-2.802	-1.298	-4.1
171	test1057	H21C10N1O1S1	-39.5566	8.4593	-31.0973	26.0515	-5.04583	0.945831	26.031	-5.06625	0.966252	26.9133	-4.184	0.084001	26.0051	-5.09219	0.992187	-4.6059	0.5059	-6.9439	2.8439	-3.2159	-0.8841	-2.476	-1.624	-4.1
172	0113pen	H13C5N1	-25.2728	7.4484	-17.8244	13.8718	-3.95262	-0.147379	13.6277	-4.19673	0.096731	11.9553	-5.86906	1.76906	13.8318	-3.9926	-0.107398	-4.5988	0.4988	-6.5063	2.4063	-3.4119	-0.6881	-2.976	-1.124	-4.1
173	0134nit	H5C6N1O2	-27.0032	6.8816	-20.1216	14.3081	-5.81352	1.69352	14.318	-5.80356	1.68356	14.753	-5.36858	1.24858	14.3095	-5.81213	1.69213	-9.5293	5.4093	-10.1559	6.0359	-2.6581	-1.4619	-1.945	-2.175	-4.12
174	0211tri	H5C3O1F3	-24.0423	9.5071	-14.5352	10.7485	-3.78674	-0.373262	10.9969	-3.53829	-0.621715	11.9579	-2.57731	-1.58269	10.7768	-3.75837	-0.401633	-9.0857	4.9257	-7.2008	3.0408	-3.976	-0.184	-3.363	-0.797	-4.16
175	test1029	H6C9O3S1CL6	-44.3928	10.7204	-33.6724	26.2937	-7.37871	3.17871	27.5116	-6.16082	1.96082	25.6586	-8.01378	3.81378	26.7114	-6.96103	2.76103	-12.6225	8.4225	-8.6143	4.4143	-9.6518	5.4518	-8.822	4.622	-4.2
176	0042ant	H10C14	-27.1181	5.8983	-21.2198	18.0767	-3.14309	-1.08691	18.1465	-3.07329	-1.15671	16.267	-4.95281	0.722814	18.2396	-2.9802	-1.2498	-4.4785	0.2485	-5.4496	1.2196	-4.0576	-0.1724	-2.073	-2.157	-4.23
177	test0007	H8C4O1CL2	-28.026	9.4355	-18.5905	14.6927	-3.89783	-0.332168	14.4137	-4.17683	-0.0531745	14.7407	-3.84985	-0.380155	14.5192	-4.0713	-0.158705	-8.2215	3.9915	-9.0379	4.8079	-4.203	-0.027	-3.702	-0.528	-4.23
178	0058hep	H16C7O1	-29.8236	8.4795	-21.3441	17.087	-4.25714	0.0171386	17.0703	-4.27376	0.03376	18.6138	-2.73028	-1.50972	17.0313	-4.3128	0.0728023	-7.073	2.833	-5.7493	1.5093	-4.0739	-0.1661	-3.41	-0.83	-4.24
179	0216amm	H3N1	-13.6305	9.2847	-4.3458	3.66702	-0.678776	-3.61122	3.4365	-0.909303	-3.3807	0.19358	-4.15222	-0.13778	3.9461	-0.399698	-3.8903	-4.8383	0.5483	-8.2592	3.9692	-4.0593	-0.2307	-3.673	-0.617	-4.29
180	0110but	H11C4N1	-22.5084	6.9576	-15.5508	11.9599	-3.59088	-0.699124	11.6919	-3.85887	-0.431133	9.98939	-5.56141	1.27141	11.9417	-3.60912	-0.680876	-4.285	-0.005	-5.8609	1.5709	-3.5824	-0.7076	-3.171	-1.119	-4.29
181	0104dim	H7C2N1	-15.2963	4.7034	-10.5929	8.08546	-2.50744	-1.78256	7.77568	-2.81722	-1.47278	7.91881	-2.67409	-1.61591	8.12606	-2.46684	-1.82316	-2.8768	-1.4132	-3.425	-0.865	-3.433	-0.857	-3.043	-1.247	-4.29
182	0207tri	H3C2O1F3	-23.845	9.6007	-14.2443	9.66856	-4.57574	0.265745	9.88747	-4.35683	0.0468293	11.3542	-2.89012	-1.41988	9.69997	-4.54433	0.234327	-11.0713	6.7613	-9.088	4.778	-5.5355	1.2255	-4.657	0.347	-4.31
183	0054hex	H14C6O1	-28.2854	8.4983	-19.7871	15.4229	-4.36416	0.00415817	15.405	-4.38207	0.0220669	16.8778	-2.90929	-1.45071	15.3685	-4.41861	0.0586104	-7.3699	3.0099	-6.1604	1.8004	-4.2556	-0.1044	-3.619	-0.741	-4.36
184	0106pro	H9C3N1	-20.1748	7.0445	-13.1303	10.0133	-3.11696	-1.27304	9.76229	-3.36801	-1.02199	7.92293	-5.20737	0.817366	10.0046	-3.12568	-1.26432	-4.1153	-0.2747	-6.0128	1.6228	-3.7892	-0.6008	-3.393	-0.997	-4.39
185	test1045	H17C7O2P1S3	-38.3006	9.9027	-28.3979	24.6943	-3.70358	-0.696417	24.7267	-3.67118	-0.728824	25.5526	-2.84528	-1.55472	24.7405	-3.65735	-0.742648	-6.1121	1.7121	-7.4301	3.0301	-5.6875	1.2875	-4.971	0.571	-4.4
186	0052pen	H12C5O1	-26.7862	10.738	-16.0482	12.8182	-3.23001	-1.23999	12.7971	-3.25111	-1.21889	14.0745	-1.97367	-2.49633	12.7802	-3.26797	-1.20203	-7.824	3.354	-6.3021	1.8321	-4.4401	-0.0299	-3.829	-0.641	-4.47
187	n006	H8C2N2	-22.6731	7.7448	-14.9283	10.283	-4.64526	0.165262	9.92742	-5.00088	0.520883	7.73932	-7.18898	2.70898	10.3177	-4.61063	0.130629	-6.6391	2.1591	-7.9828	3.5028	-5.1175	0.6375	-4.479	-0.001	-4.48
188	0103eth	H7C2N1	-19.9408	7.438	-12.5028	8.65456	-3.84824	-0.651761	8.46246	-4.04034	-0.459661	6.65437	-5.84843	1.34843	8.7025	-3.8003	-0.699705	-5.3539	0.8539	-6.9356	2.4356	-3.9158	-0.5842	-3.529	-0.971	-4.5
189	0050met	H10C4O1	-24.9436	7.7323	-17.2113	11.8758	-5.33545	0.825455	12.1502	-5.06112	0.551116	12.7721	-4.43916	-0.070842	11.9668	-5.24454	0.734545	-7.6601	3.1501	-6.2345	1.7245	-4.233	-0.277	-3.604	-0.906	-4.51
190	0228met	H5C1N1	-16.5918	5.7012	-10.8906	6.96414	-3.92646	-0.633539	6.71959	-4.17101	-0.388993	4.86981	-6.02079	1.46079	7.0854	-3.8052	-0.754804	-4.9327	0.3727	-6.9485	2.3885	-3.8735	-0.6865	-3.498	-1.062	-4.56
191	0084met	H8C8O1	-29.7796	8.9468	-20.8328	15.4387	-5.39408	0.814075	15.4626	-5.3702	0.790204	15.3427	-5.49015	0.910147	15.435	-5.39783	0.817832	-7.6635	3.0835	-9.3793	4.7993	-4.7789	0.1989	-3.702	-0.878	-4.58
192	0125dim	H9C7N1	-24.691	7.4234	-17.2676	13.8358	-3.43175	-1.16825	13.7475	-3.52014	-1.07986	12.7472	-4.52043	-0.07957	13.7035	-3.56408	-1.03592	-4.7631	0.1631	-6.6736	2.0736	-3.467	-1.133	-2.552	-2.048	-4.6
193	n013	H11C8N1	-26.0813	7.7635	-18.3178	15.1823	-3.13546	-1.48454	14.9627	-3.35506	-1.26494	14.8158	-3.502	-1.118	15.1241	-3.19367	-1.42633	-4.2277	-0.3923	-5.1239	0.5039	-4.5948	-0.0252	-3.352	-1.268	-4.62
194	0119met	H7C6N1	-22.2808	6.6747	-15.6061	12.0222	-3.58393	-1.04607	12.0095	-3.59659	-1.03341	11.5402	-4.06586	-0.564141	11.9653	-3.64082	-0.989178	-5.2183	0.5883	-6.864	2.234	-4.0173	-0.6127	-3.156	-1.474	-4.63
195	0077cyc	H8C5O1	-27.6633	9.7562	-17.9071	12.4144	-5.49271	0.812713	12.5778	-5.32933	0.649325	12.3129	-5.59422	0.914225	12.4438	-5.4633	0.783305	-7.5564	2.8764	-8.94	4.26	-4.3737	-0.3063	-3.848	-0.832	-4.68
196	0122Nme	H9C7N1	-23.674	6.5344	-17.1396	13.5711	-3.56853	-1.11147	13.3263	-3.81332	-0.86668	13.1574	-3.9822	-0.697803	13.5885	-3.55109	-1.12891	-4.6165	-0.0635	-5.4806	0.8006	-5.047	0.367	-3.818	-0.862	-4.68
197	0116pyr	H5C5N1	-19.8583	5.9062	-13.9521	10.23	-3.72213	-0.977873	10.2851	-3.66704	-1.03296	10.4378	-3.5143	-1.1857	10.2599	-3.69217	-1.00783	-5.598	0.898	-6.9766	2.2766	-4.6199	-0.0801	-3.801	-0.899	-4.7
198	0124dim	H9C7N1	-24.8965	7.1843	-17.7122	13.9665	-3.74571	-0.97429	13.9403	-3.77189	-0.948108	13.062	-4.65025	-0.0697533	13.8962	-3.81597	-0.904028	-4.9498	0.2298	-6.8516	2.1316	-3.7025	-1.0175	-2.851	-1.869	-4.72
199	0049but	H10C4O1	-25.6599	8.8448	-16.8151	12.0995	-4.71557	-0.00442647	12.0995	-4.7156	-0.00440262	13.4067	-3.40837	-1.31163	12.0596	-4.75548	0.0354828	-8.541	3.821	-6.506	1.786	-4.4406	-0.2794	-3.773	-0.947	-4.72
200	0574eth	H9C7N1	-24.7575	7.5765	-17.181	13.5442	-3.63675	-1.10325	13.6107	-3.57032	-1.16968	13.2266	-3.9544	-0.785596	13.5856	-3.59544	-1.14456	-5.3694	0.6294	-7.0313	2.2913	-4.3149	-0.4251	-3.538	-1.202	-4.74
201	0048pro	H8C3O1	-23.992	10.0724	-13.9196	9.77235	-4.14725	-0.612749	9.89396	-4.02564	-0.734364	10.6922	-3.22736	-1.53264	9.81977	-4.09983	-0.660174	-8.6141	3.8541	-6.7532	1.9932	-4.7069	-0.0531	-4.132	-0.628	-4.76
202	0120met	H7C6N1	-22.5207	6.9424	-15.5783	11.9686	-3.60966	-1.16034	11.9832	-3.59512	-1.17488	11.5751	-4.00315	-0.766849	11.9728	-3.60549	-1.16451	-5.3826	0.6126	-7.0813	2.3113	-4.3231	-0.4469	-3.527	-1.243	-4.77
203	0047pro	H8C3O1	-25.2746	9.913	-15.3616	10.43	-4.93156	0.101555	10.5074	-4.8542	0.0241965	11.7375	-3.62413	-1.20587	10.4563	-4.90534	0.0753386	-9.3501	4.5201	-7.7431	2.9131	-4.6191	-0.2109	-3.977	-0.853	-4.83
204	0571dim	H9C7N1	-25.1931	7.7142	-17.4789	13.8575	-3.62144	-1.21856	13.8293	-3.64955	-1.19045	12.9421	-4.53677	-0.30323	13.8008	-3.67809	-1.16191	-5.1808	0.3408	-7.1026	2.2626	-4.0272	-0.8128	-3.241	-1.599	-4.84
205	0066dim	H10C4O2	-25.7363	9.1174	-16.6189	13.0766	-3.54233	-1.29767	12.5267	-4.0922	-0.747797	13.7888	-2.83007	-2.00993	12.8953	-3.72359	-1.11641	-6.2214	1.3814	-5.8018	0.9618	-2.7438	-2.0962	-1.823	-3.017	-4.84
206	0123dim	H9C7N1	-25.0061	7.2563	-17.7498	13.9308	-3.81901	-1.04099	13.8891	-3.86071	-0.999288	12.9787	-4.77112	-0.0888779	13.8482	-3.90163	-0.958369	-5.2783	0.4183	-7.0189	2.1589	-3.8209	-1.0391	-2.954	-1.906	-4.86
207	0121met	H7C6N1	-22.8442	6.486	-16.3582	12.2366	-4.12158	-0.818418	12.2351	-4.1231	-0.816904	11.8742	-4.48396	-0.456036	12.2104	-4.14777	-0.79223	-5.7993	0.8593	-7.4604	2.5204	-4.4373	-0.5027	-3.625	-1.315	-4.94
208	test0008	H10C6O4	-38.04	9.9625	-28.0775	20.3833	-7.69423	2.72423	20.1461	-7.93142	2.96142	20.5229	-7.55456	2.58456	20.0642	-8.01331	3.04331	-11.3166	6.3466	-12.3597	7.3897	-5.9657	0.9957	-4.941	-0.029	-4.97
209	test1022	H11C9N1O3P1S1CL3	-39.1401	8.3198	-30.8203	27.0719	-3.7484	-1.2516	27.3498	-3.47045	-1.52955	24.9826	-5.83775	0.837747	27.199	-3.62135	-1.37865	-5.6956	0.6956	-6.09	1.09	-3.0378	-1.9622	-2.417	-2.583	-5
210	test1002	H6C3N2O6	-35.4902	9.1679	-26.3223	18.6088	-7.71349	2.71349	18.4554	-7.86693	2.86693	20.0212	-6.30111	1.30111	18.4452	-7.8771	2.8771	-15.7194	10.7194	-16.3429	11.3429	-1.6859	-3.3141	-1.071	-3.929	-5
211	0045eth	H6C2O1	-20.0109	6.8199	-13.191	8.49817	-4.69283	-0.317169	8.59339	-4.59761	-0.412388	9.79925	-3.39175	-1.61825	8.56249	-4.62851	-0.381493	-7.9286	2.9186	-6.138	1.128	-4.7825	-0.2275	-4.13	-0.88	-5.01
212	0062dio	H8C4O2	-22.1169	7.0451	-15.0718	11.1055	-3.96634	-1.08366	10.9438	-4.12796	-0.922038	11.1806	-3.89119	-1.15881	11.1592	-3.91256	-1.13744	-6.3836	1.3336	-4.7742	-0.2758	-5.2504	0.2004	-4.306	-0.744	-5.05
213	0444pho	H8C8O3P1S1CL3	-35.5829	8.1667	-27.4162	24.0456	-3.37062	-1.68938	23.9823	-3.4339	-1.6261	21.8687	-5.54751	0.487515	23.9976	-3.41865	-1.64135	-6.3778	1.3178	-6.5406	1.4806	-3.3898	-1.6702	-2.728	-2.332	-5.06
214	0145pro	H6C3O1	-23.4931	8.5697	-14.9234	9.86954	-5.05386	-0.0261351	9.88197	-5.04143	-0.0385682	11.4244	-3.49901	-1.58099	9.87668	-5.04672	-0.0332811	-10.1648	5.0848	-8.7203	3.6403	-4.6062	-0.4738	-3.877	-1.203	-5.08
215	0449pho	H14C15N1O2P1S1	-52.0148	16.5595	-35.4553	30.6623	-4.79301	-0.306987	30.7541	-4.70121	-0.398785	30.0981	-5.35721	0.257211	30.5993	-4.85598	-0.244024	-12.9633	7.8633	-16.0363	10.9363	-6.8605	1.7605	-5.545	0.445	-5.1
216	0044met	H4C1O1	-17.9536	7.0858	-10.8678	6.43975	-4.42805	-0.681948	6.58181	-4.28599	-0.824014	7.66649	-3.20131	-1.90869	6.59961	-4.26819	-0.841814	-8.6821	3.5721	-6.8641	1.7541	-4.7841	-0.3259	-4.184	-0.926	-5.11
217	0225pipa	H11C5N1	-19.9187	6.6698	-13.2489	11.0456	-2.20329	-2.90671	10.9719	-2.27695	-2.83305	10.3507	-2.89821	-2.21179	11.1398	-2.1091	-3.0009	-2.8374	-2.2726	-1.932	-3.178	-3.5012	-1.6088	-3.04	-2.07	-5.11
218	test1034	H14C9O1	-37.1854	9.0746	-28.1108	19.9257	-8.1851	2.9851	20.3607	-7.75012	2.55012	19.5856	-8.52519	3.32519	20.0732	-8.03759	2.83759	-8.7909	3.5909	-10.7757	5.5757	-4.6427	-0.5573	-4.055	-1.145	-5.2
219	0471dim	H9C7N1	-25.3732	7.7338	-17.6394	13.6241	-4.01529	-1.20471	13.7168	-3.92262	-1.29738	12.8663	-4.77315	-0.44685	13.7042	-3.93523	-1.28477	-5.8023	0.5823	-7.4642	2.2442	-4.4275	-0.7925	-3.618	-1.602	-5.22
220	test2024	C6N1O2CL5	-28.4267	6.4152	-22.0115	18.1219	-3.88962	-1.33038	18.4864	-3.52512	-1.69488	16.3199	-5.69156	0.471558	18.2002	-3.81126	-1.40874	-5.7734	0.5534	-4.5087	-0.7113	2.189	-7.409	2.253	-7.473	-5.22
221	0426dcl	H3C7N1CL2	-28.6607	10.5511	-18.1096	14.4667	-3.64288	-1.57712	14.6643	-3.44531	-1.77469	13.6835	-4.4261	-0.793902	14.4433	-3.66628	-1.55372	-8.0922	2.8722	-9.014	3.794	-3.0759	-2.1441	-2.824	-2.396	-5.22
222	n018	H4C1O2	-20.2842	7.9266	-12.3576	7.62398	-4.73362	-0.546376	7.70372	-4.65388	-0.626115	9.17325	-3.18435	-2.09565	7.72456	-4.63304	-0.646963	-10.2685	4.9885	-7.6386	2.3586	-6.2674	0.9874	-5.61	0.33	-5.28
223	n005	H6C1N2	-20.5438	7.7709	-12.7729	8.55844	-4.21446	-1.09554	8.07594	-4.69696	-0.61304	5.83056	-6.94234	1.63234	8.58714	-4.18576	-1.12424	-6.8072	1.4972	-8.4145	3.1045	-5.6267	0.3167	-5.017	-0.293	-5.31
224	n019	H6C2O2	-22.6294	8.4265	-14.2029	9.54993	-4.65297	-0.667032	9.57309	-4.62981	-0.690186	10.9996	-3.20331	-2.11669	9.53621	-4.66669	-0.653306	-9.767	4.447	-7.3611	2.0411	-6.351	1.031	-5.673	0.353	-5.32
225	test1035	H6C6CL6	-28.5882	6.0915	-22.4967	18.081	-4.41566	-0.984342	18.8799	-3.6168	-1.7832	16.0719	-6.42476	1.02476	18.3405	-4.1562	-1.2438	-7.1288	1.7288	-6.2853	0.8853	-6.8763	1.4763	-6.609	1.209	-5.4
226	0108pyr	H9C4N1	-21.5731	8.9953	-12.5778	9.9752	-2.6026	-2.8774	9.82995	-2.74785	-2.73215	9.28651	-3.29129	-2.18871	10.0333	-2.54448	-2.93552	-4.9302	-0.5498	-3.7068	-1.7732	-5.1337	-0.3463	-4.722	-0.758	-5.48
227	0118ani	H7C6N1	-22.6071	6.5601	-16.047	12.0719	-3.97515	-1.51485	11.8171	-4.22992	-1.26008	11.9206	-4.12639	-1.36361	12.0882	-3.95876	-1.53124	-5.4044	-0.0856	-6.781	1.291	-6.024	0.534	-4.768	-0.722	-5.49
228	0051cyc	H10C5O1	-27.2772	9.4317	-17.8455	12.5624	-5.28315	-0.206854	12.7458	-5.09971	-0.390294	12.7297	-5.11576	-0.374244	12.618	-5.22754	-0.262458	-9.1634	3.6734	-6.2219	0.7319	-5.1587	-0.3313	-4.629	-0.861	-5.49
229	0056mcr	H8C7O1	-28.3207	9.3033	-19.0174	13.9515	-5.06593	-0.424068	13.9695	-5.04789	-0.442106	13.735	-5.28245	-0.207552	13.9109	-5.10653	-0.383469	-10.4704	4.9804	-8.4173	2.9273	-6.1304	0.6404	-4.857	-0.633	-5.49
230	test1030	H8C12O1CL6	-36.0774	7.4317	-28.6457	23.6514	-4.9943	-0.505697	24.8427	-3.80304	-1.69696	20.2914	-8.35433	2.85433	24.124	-4.52168	-0.978317	-6.7312	1.2312	-5.6688	0.1688	-4.861	-0.639	-4.342	-1.158	-5.5
231	0230eth	H8C6N2	-22.7375	6.2237	-16.5138	13.1936	-3.32017	-2.18983	13.144	-3.36983	-2.14017	12.705	-3.80877	-1.70123	13.1152	-3.39856	-2.11144	-5.4551	-0.0549	-6.0558	0.5458	-5.445	-0.065	-4.818	-0.692	-5.51
232	n011	H9C7N1	-23.7621	7.4326	-16.3295	13.3098	-3.01967	-2.53033	12.9912	-3.33833	-2.21167	12.5853	-3.74416	-1.80584	13.2718	-3.05772	-2.49228	-5.137	-0.413	-6.7499	1.1999	-5.5104	-0.0396	-4.197	-1.353	-5.55
233	0105aze	H7C3N1	-15.373	4.8366	-10.5364	8.35567	-2.18073	-3.37927	8.19405	-2.34235	-3.21765	7.92706	-2.60934	-2.95066	8.39543	-2.14097	-3.41903	-2.8114	-2.7486	-3.0635	-2.4965	-4.9648	-0.5952	-4.503	-1.057	-5.56
234	n009	H9C7N1	-24.6012	7.8687	-16.7325	13.2979	-3.43464	-2.12536	13.1097	-3.62283	-1.93717	12.6164	-4.11606	-1.44394	13.3156	-3.41693	-2.14307	-5.2271	-0.3329	-6.9134	1.3534	-5.5999	0.0399	-4.309	-1.251	-5.56
235	0117met	H6C5N2	-21.7868	7.8284	-13.9584	11.1141	-2.84427	-2.72573	11.1089	-2.8495	-2.7205	10.6125	-3.34585	-2.22415	11.0847	-2.87374	-2.69626	-6.6352	1.0652	-7.8013	2.2313	-6.0435	0.4735	-5.414	-0.156	-5.57
236	n010	H9C7N1	-24.4507	7.422	-17.0287	13.5097	-3.51903	-2.15097	13.2432	-3.78552	-1.88448	12.8247	-4.20402	-1.46598	13.5133	-3.51542	-2.15458	-5.3115	-0.3585	-6.7777	1.1077	-5.6055	-0.0645	-4.291	-1.379	-5.67
237	test3021	H10C14N1O2F3	-59.4131	17.2845	-42.1286	31.9172	-10.2114	4.53138	32.1846	-9.94396	4.26396	31.8959	-10.2327	4.55273	31.9982	-10.1304	4.45037	-20.315	14.635	-20.6306	14.9506	-10.8394	5.1594	-9.114	3.434	-5.68
238	test1023	H17C14N1O4P1S2CL1	-60.5371	14.9156	-45.6215	37.5098	-8.1117	2.4117	38.3896	-7.23191	1.53191	37.5628	-8.05871	2.35871	38.0141	-7.60738	1.90738	-15.3471	9.6471	-16.7934	11.0934	-10.6337	4.9337	-9.227	3.527	-5.7
239	test1001	H4C2N2O6	-36.9699	10.4169	-26.553	17.9441	-8.60894	2.90894	17.6411	-8.9119	3.2119	19.9349	-6.61807	0.91807	17.7014	-8.85158	3.15158	-19.0461	13.3461	-19.7535	14.0535	-1.1529	-4.5471	-0.621	-5.079	-5.7
240	test1027	H13C11N4O4F3	-62.4209	15.6987	-46.7222	34.9441	-11.7781	6.07811	35.7916	-10.9306	5.23061	36.7777	-9.94454	4.24454	35.4976	-11.2246	5.5246	-19.9077	14.2077	-20.5103	14.8103	-3.014	-2.686	-2.451	-3.249	-5.7
241	0055ocr	H8C7O1	-27.3746	9.9039	-17.4707	13.2694	-4.20129	-1.66871	13.3333	-4.13742	-1.73258	12.935	-4.53566	-1.33434	13.2749	-4.19581	-1.67419	-9.7154	3.8454	-8.0678	2.1978	-5.9337	0.0637	-4.658	-1.212	-5.87
242	test0011	H12C7O4	-42.2291	10.8755	-31.3536	23.2963	-8.05733	2.05733	22.8741	-8.47952	2.47952	23.9149	-7.43873	1.43873	22.9286	-8.42497	2.42497	-12.2644	6.2644	-13.2813	7.2813	-6.3097	0.3097	-5.33	-0.67	-6
243	test1041	H5C3N1O4	-36.4793	12.8857	-23.5936	15.5818	-8.01179	2.01179	15.5391	-8.05454	2.05454	16.8957	-6.69786	0.697856	15.4924	-8.10119	2.10119	-16.35	10.35	-18.1382	12.1382	-3.6642	-2.3358	-3.068	-2.932	-6
244	0222tri	H21C9O4P1	-48.2698	12.7416	-35.5282	28.317	-7.21115	1.11115	28.5009	-7.02728	0.927278	29.0511	-6.4771	0.377097	28.4059	-7.12233	1.02233	-9.4259	3.3259	-9.6244	3.5244	-7.0359	0.9359	-5.782	-0.318	-6.1
245	test1031	H22C9O4P2S4	-51.9008	13.0013	-38.8995	34.3237	-4.57576	-1.52424	34.8202	-4.07933	-2.02067	35.1235	-3.77604	-2.32396	34.6661	-4.23338	-1.86662	-9.2272	3.1272	-10.0431	3.9431	-8.9866	2.8866	-7.927	1.827	-6.1
246	0057pcr	H8C7O1	-28.2158	8.2	-20.0158	14.3522	-5.66359	-0.476405	14.4576	-5.55816	-0.581842	14.272	-5.7438	-0.396203	14.3592	-5.65663	-0.483375	-10.3564	4.2164	-8.4076	2.2676	-6.0865	-0.0535	-4.81	-1.33	-6.14
247	0089pen	H10C5O2	-30.722	11.7469	-18.9751	13.9797	-4.99537	-1.16463	14.0682	-4.90693	-1.25307	15.2413	-3.7338	-2.4262	13.953	-5.02212	-1.13788	-12.0101	5.8501	-9.2314	3.0714	-5.5357	-0.6243	-4.821	-1.339	-6.16
248	test1028	H12C10N2O5	-54.1661	17.3106	-36.8555	27.8292	-9.02627	2.82627	28.0368	-8.81873	2.61873	28.743	-8.11255	1.91255	27.8776	-8.97789	2.77789	-23.0253	16.8253	-20.3783	14.1783	-8.2268	2.0268	-7.671	1.471	-6.2
249	0090hex	H12C6O2	-32.8735	9.7288	-23.1447	16.8955	-6.24923	0.0392342	16.9746	-6.17008	-0.0399191	18.3851	-4.75959	-1.45041	16.8371	-6.3076	0.0976024	-11.9257	5.7157	-9.2705	3.0605	-5.3448	-0.8652	-4.612	-1.598	-6.21
250	0229hyd	H4N2	-23.0995	9.64	-13.4595	7.58524	-5.87426	-0.385742	7.12053	-6.33897	0.0789659	2.97689	-10.4826	4.22261	7.70784	-5.75166	-0.508337	-9.665	3.405	-12.9617	6.7017	-5.8186	-0.4414	-5.26	-1	-6.26
251	0447pho	H14C10N1O5P1S1	-48.1643	10.1614	-38.0029	30.6024	-7.40052	1.13052	30.6507	-7.35219	1.08219	30.5477	-7.45519	1.18519	30.6437	-7.35918	1.08918	-13.5666	7.2966	-13.897	7.627	-5.2635	-1.0065	-4.52	-1.75	-6.27
252	test3020	H11C14N1O2CL2	-59.0887	15.1861	-43.9026	33.0312	-10.8714	4.57142	33.5873	-10.3153	4.01531	31.9793	-11.9233	5.62334	33.2775	-10.6251	4.32511	-19.5899	13.2899	-18.8752	12.5752	-12.033	5.733	-10.162	3.862	-6.3
253	0217wat	H2O1	-18.2453	8.8774	-9.3679	4.03764	-5.33026	-0.979736	4.72803	-4.63987	-1.67013	4.65717	-4.71073	-1.59927	4.52927	-4.83863	-1.47137	-12.4539	6.1439	-9.7415	3.4315	-8.8287	2.5187	-8.159	1.849	-6.31
254	0227Nme	H11C5N1O1	-23.369	6.6374	-16.7316	12.9394	-3.79224	-2.54776	12.6978	-4.03381	-2.30619	12.4031	-4.3285	-2.0115	13.007	-3.72456	-2.61544	-5.2308	-1.1092	-3.0368	-3.3032	-5.8835	-0.4565	-5.05	-1.29	-6.34
255	test0013	H10C6O4	-40.9988	11.2472	-29.7516	21.2264	-8.52521	2.18521	20.9628	-8.78882	2.44882	21.8031	-7.94852	1.60852	20.977	-8.77462	2.43462	-12.8386	6.4986	-14.2621	7.9221	-6.6977	0.3577	-5.577	-0.763	-6.34
256	0088but	H8C4O2	-29.46	9.0835	-20.3765	13.5885	-6.78795	0.427952	13.6938	-6.68269	0.322691	14.9439	-5.43262	-0.927378	13.5473	-6.82916	0.469159	-12.6074	6.2474	-9.683	3.323	-5.6499	-0.7101	-4.959	-1.401	-6.36
257	0087pro	H6C3O2	-27.2948	9.7244	-17.5704	11.3636	-6.20684	-0.263158	11.4935	-6.07691	-0.393094	12.6137	-4.95672	-1.51328	11.3566	-6.21377	-0.256229	-12.9036	6.4336	-10.1372	3.6672	-5.8527	-0.6173	-5.149	-1.321	-6.47
258	test1017	H16C11O2P1S3CL1	-40.262	9.0916	-31.1704	28.4305	-2.73986	-3.76014	28.6524	-2.51803	-3.98197	27.8694	-3.30104	-3.19896	28.5468	-2.62363	-3.87637	-5.3534	-1.1466	-6.2747	-0.2253	-4.3389	-2.1611	-3.195	-3.305	-6.5
259	test1024	H21C12N2O3P1S1	-51.7181	11.7533	-39.9648	34.2323	-5.73249	-0.767511	34.1802	-5.78457	-0.715433	32.7427	-7.22213	0.722126	34.1201	-5.84468	-0.655316	-9.4411	2.9411	-10.4235	3.9235	-7.9796	1.4796	-6.985	0.485	-6.5
260	0147met	H9C3N1O1	-26.7824	9.9153	-16.8671	12.0869	-4.78023	-1.76977	11.5558	-5.31133	-1.23867	10.1712	-6.69591	0.145911	12.0049	-4.86224	-1.68776	-7.9954	1.4454	-8.6106	2.0606	-6.5168	-0.0332	-5.68	-0.87	-6.55
261	0433pho	H7C4O4P1CL2	-38.7161	11.0325	-27.6836	21.1033	-6.58033	-0.0296697	20.7875	-6.89609	0.286093	20.9235	-6.76012	0.150121	20.8539	-6.8297	0.219703	-10.8265	4.2165	-11.2173	4.6073	-4.6766	-1.9334	-3.649	-2.961	-6.61
262	0053phe	H6C6O1	-26.2982	7.4676	-18.8306	12.7613	-6.06932	-0.550679	12.8752	-5.95542	-0.664581	13.1733	-5.65726	-0.962744	12.7906	-6.03998	-0.580018	-10.6912	4.0712	-8.2758	1.6558	-6.5476	-0.0724	-5.313	-1.307	-6.62
263	0086eth	H4C2O2	-25.2219	8.5687	-16.6532	9.80014	-6.85306	0.153058	10.0156	-6.63763	-0.0623721	11.1672	-5.48595	-1.21405	9.85519	-6.79801	0.0980069	-13.1582	6.4582	-10.1144	3.4144	-6.0822	-0.6178	-5.374	-1.326	-6.7
264	test1053	H19C10N5S1	-48.3087	12.9175	-35.3912	29.1766	-6.21459	-0.485409	28.9278	-6.46336	-0.236638	28.4488	-6.94235	0.24235	29.1053	-6.28591	-0.414094	-10.1306	3.4306	-8.2881	1.5881	-8.5202	1.8202	-7.563	0.863	-6.7
265	test1043	H14C10N1O5P1S1	-49.2515	12.0704	-37.1811	30.1138	-7.06729	0.36729	30.1561	-7.02496	0.324955	30.0384	-7.14267	0.442671	30.1553	-7.02577	0.325769	-14.2806	7.5806	-14.8491	8.1491	-5.8482	-0.8518	-5.11	-1.59	-6.7
266	test3019	H12C14N1O2CL1	-43.7768	11.2027	-32.5741	26.2562	-6.3179	-0.392101	26.4976	-6.07648	-0.633517	25.0537	-7.52044	0.810443	26.4526	-6.12149	-0.588509	-14.4389	7.7289	-10.8329	4.1229	-6.3208	-0.3892	-4.766	-1.944	-6.71
267	0146met	H8C3O2	-29.1607	12.9887	-16.172	11.4372	-4.73483	-2.03517	11.1566	-5.01535	-1.75465	12.759	-3.41297	-3.35703	11.3526	-4.81941	-1.95059	-12.3359	5.5659	-9.572	2.802	-6.9861	0.2161	-6.032	-0.738	-6.77
268	0437pho	H13C9O3P1S2	-46.664	10.1656	-36.4984	28.6474	-7.85096	0.930961	28.5061	-7.99227	1.07227	28.3516	-8.14682	1.22682	28.5965	-7.90187	0.981865	-15.7555	8.8355	-10.7515	3.8315	-9.9273	3.0073	-8.394	1.474	-6.92
269	test2017	H18C13O2	-43.6943	11.4185	-32.2758	25.8955	-6.38027	-0.619725	26.1664	-6.10944	-0.890559	25.6608	-6.61501	-0.384993	25.9789	-6.29692	-0.703083	-13.0231	6.0231	-11.314	4.314	-6.045	-0.955	-4.578	-2.422	-7
270	test1019	H14C12O4P1CL3	-50.6617	11.1024	-39.5593	32.5428	-7.01648	-0.0835164	33.1818	-6.3775	-0.722497	31.1157	-8.44364	1.34364	32.8454	-6.71394	-0.386056	-9.4592	2.3592	-11.7986	4.6986	-6.945	-0.155	-5.474	-1.626	-7.1
271	0149mor	H9C4N1O1	-25.8542	7.8899	-17.9643	12.4711	-5.49319	-1.67681	12.2	-5.76426	-1.40574	12.1589	-5.80543	-1.36457	12.5241	-5.44023	-1.72977	-7.3625	0.1925	-5.3223	-1.8477	-6.9318	-0.2382	-6.107	-1.063	-7.17
272	0440pho	H12C9O4P1CL1	-46.6398	11.3417	-35.2981	27.2579	-8.04019	0.760194	27.1729	-8.12516	0.845156	25.8018	-9.49627	2.21627	27.2161	-8.08198	0.801979	-11.797	4.517	-12.8485	5.5685	-5.912	-1.368	-4.574	-2.706	-7.28
273	0109pip	H10C4N2	-28.4133	8.8966	-19.5167	13.3608	-6.15586	-1.24414	12.9413	-6.57537	-0.824632	12.5706	-6.94607	-0.453933	13.4111	-6.10558	-1.29442	-7.9325	0.5325	-5.7653	-1.6347	-8.4711	1.0711	-7.748	0.348	-7.4
274	test1059	H14C20N2O2	-62.5532	15.2584	-47.2948	37.5142	-9.78056	2.38056	37.551	-9.74382	2.34382	36.0482	-11.2466	3.84661	37.7549	-9.53991	2.13991	-18.7156	11.3156	-17.53	10.13	-9.8805	2.4805	-7.933	0.533	-7.4
275	0114NNd	H14C6N2	-24.0289	6.6043	-17.4246	14.3989	-3.02573	-4.55427	14.0838	-3.34081	-4.23919	13.3467	-4.07793	-3.50207	14.4769	-2.94772	-4.63228	-4.102	-3.478	-1.3508	-6.2292	-6.5824	-0.9976	-5.806	-1.774	-7.58
276	0441pho	H10C8N1O5P1S1	-44.5929	12.3033	-32.2896	25.8901	-6.39945	-1.22055	25.6133	-6.67631	-0.943685	25.6752	-6.61435	-1.00565	25.8072	-6.48236	-1.13764	-14.6309	7.0109	-14.5829	6.9629	-5.321	-2.299	-4.466	-3.154	-7.62
277	test1009	H17C9N5S1	-47.6794	12.6177	-35.0617	28.7197	-6.34199	-1.35801	28.0901	-6.9716	-0.728398	27.8736	-7.18811	-0.511889	28.3765	-6.68516	-1.01484	-10.6072	2.9072	-7.4377	-0.2623	-9.1486	1.4486	-8.175	0.475	-7.7
278	0112Nme	H12C5N2	-26.3367	6.3182	-20.0185	14.5183	-5.50023	-2.26977	14.1631	-5.8554	-1.9146	13.6499	-6.36864	-1.40136	14.5825	-5.43595	-2.33405	-6.0884	-1.6816	-3.3959	-4.3741	-7.5179	-0.2521	-6.765	-1.005	-7.77
279	0221tri	H15C6O4P1	-42.431	11.0534	-31.3776	23.2828	-8.09475	0.294752	23.3096	-8.06804	0.268039	23.9421	-7.43549	-0.364509	23.2998	-8.07781	0.277812	-9.7864	1.9864	-9.5853	1.7853	-7.5568	-0.2432	-6.228	-1.572	-7.8
280	test1048	H9C9N1O1CL2	-46.3514	12.8262	-33.5252	25.029	-8.4962	0.696202	24.9772	-8.54801	0.74801	23.8687	-9.65651	1.85651	24.8315	-8.69369	0.893694	-12.3938	4.5938	-13.6388	5.8388	-7.7037	-0.0963	-6.661	-1.139	-7.8
281	test1061	H9C14N1O2	-48.8856	11.4016	-37.484	26.9375	-10.5465	2.54654	27.2104	-10.2736	2.27356	26.3741	-11.1099	3.10992	27.3497	-10.1343	2.13434	-15.8075	7.8075	-15.3675	7.3675	-8.1824	0.1824	-6.972	-1.028	-8
282	test1040	H19C13N3O6S1	-70.9548	18.3353	-52.6195	41.5506	-11.0689	3.06887	42.1565	-10.463	2.46297	44.4196	-8.1999	0.199903	41.9331	-10.6864	2.68639	-24.0891	16.0891	-26.1669	18.1669	-10.9208	2.9208	-9.627	1.627	-8
283	test1007	H20C14N1O2CL1	-49.8098	12.3817	-37.4281	30.0233	-7.40484	-0.795163	30.7205	-6.70764	-1.49236	30.0427	-7.3854	-0.814602	30.5412	-6.88685	-1.31315	-10.1247	1.9247	-12.9817	4.7817	-6.1682	-2.0318	-4.636	-3.564	-8.2
284	test1036	H19C10O6P1S2	-59.4497	12.9247	-46.525	37.2208	-9.30423	1.10423	37.7019	-8.82315	0.623148	37.9378	-8.58723	0.387228	37.6174	-8.9076	0.707604	-14.3737	6.1737	-16.1054	7.9054	-8.0776	-0.1224	-6.753	-1.447	-8.2
285	test1006	H5C2N1O4	-39.097	13.37	-25.727	15.8867	-9.84034	1.64034	15.7676	-9.95943	1.75943	18.0442	-7.6828	-0.517202	15.7593	-9.96766	1.76766	-21.1955	12.9955	-17.9573	9.7573	-5.3958	-2.8042	-4.681	-3.519	-8.2
286	test1047	H19C10N5S1	-48.9007	14.7612	-34.1395	28.9039	-5.23564	-3.16436	28.4715	-5.66801	-2.73199	27.9343	-6.20518	-2.19482	28.6827	-5.45684	-2.94316	-10.4658	2.0658	-6.9826	-1.4174	-8.8538	0.4538	-7.894	-0.506	-8.4
287	test2013	H13C15O2F1	-47.7231	14.2389	-33.4842	27.0434	-6.44076	-1.97924	27.1485	-6.33568	-2.08432	26.3795	-7.10469	-1.31531	27.0538	-6.43042	-1.98958	-16.1392	7.7192	-13.7315	5.3115	-8.1667	-0.2533	-6.175	-2.245	-8.42
288	n017	H2O2	-22.4066	8.304	-14.1026	6.5909	-7.5117	-1.0683	7.11507	-6.98753	-1.59247	8.86406	-5.23854	-3.34146	6.8884	-7.2142	-1.3658	-16.0835	7.5035	-10.2548	1.6748	-9.7776	1.1976	-9.141	0.561	-8.58
289	test2027	H8C4O2S1	-41.3448	12.7	-28.6448	17.8835	-10.7613	2.1513	18.0448	-10.6	1.99003	19.9136	-8.73124	0.121238	17.9488	-10.696	2.08604	-15.993	7.383	-15.0364	6.4264	-12.4898	3.8798	-11.291	2.681	-8.61
290	0220tri	H9C3O4P1	-39.8531	10.3033	-29.5498	19.8552	-9.69463	0.994626	19.5011	-10.0487	1.34867	20.7081	-8.8417	0.141697	19.7297	-9.82006	1.12006	-13.3004	4.6004	-13.0044	4.3044	-6.9504	-1.7496	-5.609	-3.091	-8.7
291	test2003	H14C11O3	-47.5566	11.4673	-36.0893	27.1362	-8.95314	0.233143	27.0604	-9.02885	0.308854	27.7028	-8.38648	-0.333522	27.0188	-9.0705	0.350504	-16.0481	7.3281	-13.6613	4.9413	-8.4721	-0.2479	-7.253	-1.467	-8.72
292	test0001	H14C9O6	-58.4651	14.4267	-44.0384	32.5691	-11.4693	2.62933	32.4853	-11.5531	2.7131	32.9775	-11.0609	2.22087	32.4247	-11.6137	2.77372	-18.9691	10.1291	-21.1472	12.3072	-10.7144	1.8744	-9.173	0.333	-8.84
293	test1060	H12C14N4O2	-60.6622	17.5475	-43.1147	31.6414	-11.4733	2.57329	31.5786	-11.5361	2.63608	31.2164	-11.8983	2.99827	32.2625	-10.8522	1.95225	-21.6478	12.7478	-20.0034	11.1034	-15.6223	6.7223	-13.149	4.249	-8.9
294	test3015	H8C8O3	-36.1804	10.254	-25.9264	18.6949	-7.23154	-1.69846	18.5312	-7.3952	-1.5348	19.0348	-6.89163	-2.03837	18.6069	-7.31953	-1.61047	-15.2416	6.3116	-11.774	2.844	-7.3943	-1.5357	-6.138	-2.792	-8.93
295	test1014	H8C9N1O2S1CL3	-44.5681	10.7203	-33.8478	25.9081	-7.93971	-1.06029	26.5686	-7.27923	-1.72077	24.8033	-9.04452	0.0445233	26.1656	-7.6822	-1.3178	-12.6879	3.6879	-14.2153	5.2153	-7.5405	-1.4595	-6.789	-2.211	-9
296	test3014	H8C8O3	-49.7574	20.1426	-29.6148	20.5431	-9.07168	-0.0783206	20.4048	-9.21005	0.060049	20.9361	-8.67867	-0.471331	20.4234	-9.19143	0.0414284	-22.6739	13.5239	-19.4752	10.3252	-7.463	-1.687	-6.25	-2.9	-9.15
297	test2011	H10C9O3	-44.1371	11.1902	-32.9469	23.5033	-9.4436	0.243605	23.3419	-9.60503	0.405025	23.9339	-9.01302	-0.186976	23.3217	-9.6252	0.425198	-16.9511	7.7511	-14.1547	4.9547	-8.7906	-0.4094	-7.559	-1.641	-9.2
298	0046eth	H6C2O2	-30.3063	12.7903	-17.516	10.5195	-6.9965	-2.3035	10.5406	-6.97538	-2.32462	12.5831	-4.93287	-4.36713	10.5537	-6.96228	-2.33772	-16.8591	7.5591	-11.6182	2.3182	-9.7253	0.4253	-8.787	-0.513	-9.3
299	test2026	H12C10O3	-46.1699	13.1213	-33.0486	24.4539	-8.59475	-0.775255	24.3689	-8.67972	-0.690283	24.8632	-8.18543	-1.18457	24.3444	-8.70424	-0.665755	-16.7566	7.3866	-14.2991	4.9291	-8.6567	-0.7133	-7.443	-1.927	-9.37
300	test1063	H18C11N4O2	-54.7194	17.0412	-37.6782	30.6851	-6.99308	-2.40692	30.1585	-7.51972	-1.88028	28.9316	-8.74659	-0.653406	30.605	-7.07324	-2.32676	-13.1833	3.7833	-13.2789	3.8789	-8.3217	-1.0783	-6.978	-2.422	-9.4
301	test2010	H8C13O3F2	-45.1908	16.1051	-29.0857	23.2908	-5.79488	-3.60512	23.4256	-5.66012	-3.73988	22.9973	-6.08837	-3.31163	23.3161	-5.76958	-3.63042	-20.2808	10.8808	-15.0858	5.6858	-13.6066	4.2066	-11.642	2.242	-9.4
302	test2022	H6C6N2O2	-47.505	14.8093	-32.6957	21.0158	-11.6799	2.22987	20.8872	-11.8085	2.3585	21.7208	-10.9749	1.52492	21.0279	-11.6678	2.21783	-18.8774	9.4274	-19.1248	9.6748	-8.4688	-0.9812	-7.772	-1.678	-9.45
303	test1015	H11C12N1O2	-45.3734	10.966	-34.4074	25.962	-8.44542	-1.05458	25.5833	-8.82405	-0.675949	24.8867	-9.52067	0.0206748	25.8117	-8.59573	-0.904274	-12.567	3.067	-13.0838	3.5838	-10.057	0.557	-8.308	-1.192	-9.5
304	0150mhy	H6C7O2	-37.3637	10.7428	-26.6209	17.3322	-9.28872	-0.221279	17.4809	-9.14004	-0.36996	18.2674	-8.35346	-1.15654	17.3915	-9.22944	-0.280557	-16.5612	7.0512	-14.5193	5.0093	-9.0822	-0.4278	-7.708	-1.802	-9.51
305	test2020	H8C8O3	-41.3459	11.2304	-30.1155	20.9157	-9.1998	-0.310203	20.7235	-9.39199	-0.11801	21.3232	-8.79231	-0.717688	20.7694	-9.34611	-0.163888	-17.0319	7.5219	-14.0027	4.4927	-8.6459	-0.8641	-7.402	-2.108	-9.51
306	test1016	H15C12N1O3	-50.9229	13.3695	-37.5534	29.1011	-8.45231	-1.14769	28.8195	-8.73392	-0.866078	27.7196	-9.83379	0.233795	28.9746	-8.57883	-1.02117	-12.8167	3.2167	-13.8074	4.2074	-10.3749	0.7749	-8.823	-0.777	-9.6
307	test2025	H5C8N1O2	-41.3985	11.4317	-29.9668	19.7257	-10.2411	0.631138	19.6971	-10.2697	0.659721	19.2809	-10.6859	1.07588	19.7776	-10.1892	0.579229	-15.4736	5.8636	-15.7016	6.0916	-8.3751	-1.2349	-7.375	-2.235	-9.61
308	0401amia	H12C9N2O1	-49.7629	14.0071	-35.7558	25.5426	-10.2132	0.583213	25.1981	-10.5577	0.927707	25.2565	-10.4993	0.869295	25.3899	-10.3659	0.735882	-14.7999	5.1699	-15.4022	5.7722	-9.6511	0.0211	-8.027	-1.603	-9.63
309	0233ethb	H5C2N1O1	-37.9299	13.7196	-24.2103	13.5114	-10.6989	0.988915	13.4543	-10.756	1.04595	14.791	-9.41935	-0.290652	13.545	-10.6653	0.955337	-14.1682	4.4582	-15.4272	5.7172	-9.2176	-0.4924	-8.238	-1.472	-9.71
310	n016	H8C2N2	-27.0397	9.7835	-17.2562	11.2185	-6.03769	-3.68231	10.7002	-6.55599	-3.16401	6.70772	-10.5485	0.828485	11.2442	-6.01195	-3.70805	-9.1952	-0.5248	-10.7865	1.0665	-9.4834	-0.2366	-8.84	-0.88	-9.72
311	test0006	H13C10N1O1	-44.8672	13.9611	-30.9061	23.0498	-7.85634	-1.90366	22.877	-8.02913	-1.73087	22.2852	-8.62089	-1.13911	23.0201	-7.88605	-1.87395	-11.5122	1.7522	-13.5376	3.7776	-6.754	-3.006	-5.396	-4.364	-9.76
312	test1008	H14C7N2O2S1	-46.6519	11.6345	-35.0174	26.0559	-8.96148	-0.838522	25.7697	-9.24775	-0.552254	26.693	-8.32438	-1.47562	25.8771	-9.14026	-0.659736	-13.3113	3.5113	-14.4441	4.6441	-7.2508	-2.5492	-6.147	-3.653	-9.8
313	test0017	H4C3N2	-29.0542	8.967	-20.0872	11.8512	-8.23603	-1.57397	11.8033	-8.28392	-1.52608	12.2492	-7.83801	-1.97199	11.882	-8.2052	-1.6048	-11.8001	1.9901	-11.9313	2.1213	-9.63	-0.18	-8.615	-1.195	-9.81
314	test1025	H6C8O3CL2	-39.2732	14.7348	-24.5384	18.9973	-5.5411	-4.3589	19.1259	-5.41245	-4.48755	18.0564	-6.48201	-3.41799	19.0642	-5.47417	-4.42583	-15.5276	5.6276	-11.2031	1.3031	-6.4426	-3.4574	-5.455	-4.445	-9.9
315	n015	H8C6N2	-29.3518	10.4819	-18.8699	13.8905	-4.97941	-4.94059	13.3765	-5.49343	-4.42657	13.5589	-5.31101	-4.60899	13.914	-4.95589	-4.96411	-9.3042	-0.6158	-10.0799	0.1599	-10.4612	0.5412	-8.856	-1.064	-9.92
316	test2001	H8C9O4	-46.6899	12.5448	-34.1451	23.7783	-10.3668	0.426828	23.9028	-10.2423	0.302299	24.1527	-9.99236	0.0523563	23.7776	-10.3675	0.427542	-19.2868	9.3468	-16.6267	6.6867	-8.8637	-1.0763	-7.338	-2.602	-9.94
317	0234ENmb	H7C3N1O1	-37.3234	10.9607	-26.3627	15.6535	-10.7092	0.709206	15.5853	-10.7774	0.777427	16.6281	-9.73462	-0.265376	15.6708	-10.6919	0.691896	-12.4757	2.4757	-13.6812	3.6812	-8.5422	-1.4578	-7.609	-2.391	-10
318	test1010	H12C10N3O3P1S2	-57.3959	14.2564	-43.1395	33.8163	-9.32321	-0.676791	33.8831	-9.25638	-0.743615	33.23	-9.90953	-0.0904699	33.9216	-9.21786	-0.782141	-18.7124	8.7124	-17.0124	7.0124	-12.9273	2.9273	-11.857	1.857	-10
319	0235ZNmb	H7C3N1O1	-36.8152	11.4842	-25.331	15.3287	-10.0023	0.00230945	15.1904	-10.1406	0.140608	16.1211	-9.20991	-0.790086	15.2696	-10.0614	0.0613684	-12.2621	2.2621	-13.9978	3.9978	-8.8492	-1.1508	-7.871	-2.129	-10
320	test1050	H12C7N5CL1	-48.2392	13.8185	-34.4207	26.0749	-8.34584	-1.85416	25.5472	-8.87349	-1.32651	24.9463	-9.47445	-0.725553	25.62	-8.80066	-1.39934	-14.1707	3.9707	-10.4088	0.2088	-11.8084	1.6084	-11.206	1.006	-10.2
321	test2021	H14C14O3	-49.1728	11.4981	-37.6747	29.058	-8.61672	-1.59328	28.9834	-8.69134	-1.51866	28.2576	-9.41714	-0.792862	29.0028	-8.67192	-1.53808	-17.9674	7.7574	-14.6231	4.4131	-9.6806	-0.5294	-7.525	-2.685	-10.21
322	test3007	H8C8O3	-44.3595	16.1489	-28.2106	19.6482	-8.56239	-1.75761	19.6107	-8.59992	-1.72008	19.9148	-8.29585	-2.02415	19.6425	-8.5681	-1.7519	-18.8396	8.5196	-15.4117	5.0917	-8.6038	-1.7162	-7.218	-3.102	-10.32
323	0403thi	H8C6N2O2	-52.2015	13.0772	-39.1243	24.9462	-14.1781	3.77814	24.9229	-14.2014	3.80143	25.0742	-14.0501	3.65005	24.9909	-14.1334	3.73344	-19.7369	9.3369	-19.5515	9.1515	-11.1043	0.7043	-9.972	-0.428	-10.4
324	0151phy	H6C7O2	-38.9079	11.8429	-27.065	17.5907	-9.4743	-1.0057	17.6867	-9.37828	-1.10172	18.4933	-8.57173	-1.90827	17.6018	-9.46318	-1.01682	-17.3231	6.8431	-15.1074	4.6274	-9.5831	-0.8969	-8.234	-2.246	-10.48
325	test1037	H10C5N2O2S1	-44.5276	13.0819	-31.4457	22.9303	-8.51542	-2.18458	22.2662	-9.17948	-1.52052	23.4059	-8.03976	-2.66024	22.5797	-8.86605	-1.83395	-13.5964	2.8964	-15.0564	4.3564	-8.4079	-2.2921	-7.462	-3.238	-10.7
326	test2019	H14C16O3	-56.7419	13.907	-42.8349	33.0546	-9.78029	-0.99971	33.2082	-9.62665	-1.15335	32.777	-10.0579	-0.722107	33.0975	-9.73743	-1.04257	-19.8555	9.0755	-18.1398	7.3598	-11.0052	0.2252	-9.135	-1.645	-10.78
327	0427dcl	H5C7N1S1CL2	-38.8131	10.5179	-28.2952	20.2854	-8.0098	-2.8002	20.3296	-7.96558	-2.84442	18.9308	-9.36437	-1.44563	20.3638	-7.93135	-2.87865	-11.1993	0.3893	-12.1078	1.2978	-9.8447	-0.9653	-9.039	-1.771	-10.81
328	n008	H7C7N1O1	-41.5254	12.4572	-29.0682	18.951	-10.1172	-0.782785	18.8211	-10.2471	-0.652859	19.4545	-9.61369	-1.28631	18.9503	-10.1179	-0.782073	-14.1638	3.2638	-15.0983	4.1983	-9.7921	-1.1079	-8.345	-2.555	-10.9
329	test3005	H13C10N1O2	-53.6844	13.3965	-40.2879	29.1733	-11.1146	0.204605	28.8864	-11.4015	0.491486	28.9871	-11.3008	0.390751	28.9138	-11.3741	0.464085	-15.8849	4.9749	-17.3871	6.4771	-9.6566	-1.2534	-7.889	-3.021	-10.91
330	test0005	H13C10N1O2	-48.7532	11.9586	-36.7946	26.752	-10.0426	-0.967376	26.4701	-10.3245	-0.68549	26.3077	-10.4869	-0.523139	26.6963	-10.0983	-0.911666	-13.9711	2.9611	-15.2643	4.2543	-8.1355	-2.8745	-6.624	-4.386	-11.01
331	test1052	H13C9N2O2CL1	-53.8349	12.6152	-41.2197	28.8486	-12.3711	1.27111	29.3459	-11.8738	0.77382	28.5795	-12.6402	1.54017	29.0649	-12.1548	1.05479	-16.5343	5.4343	-16.1341	5.0341	-8.843	-2.257	-8.083	-3.017	-11.1
332	test1058	H10C12N4O2	-54.3566	14.4975	-39.8591	30.8195	-9.03963	-2.16037	30.2338	-9.62532	-1.57468	30.1572	-9.70185	-1.49815	30.5232	-9.33586	-1.86414	-19.1283	7.9283	-20.0304	8.8304	-9.5367	-1.6633	-8.449	-2.751	-11.2
333	test3004	H9C8N1O2	-51.6124	17.9513	-33.6611	22.8315	-10.8296	-0.78039	22.806	-10.8551	-0.75487	22.9956	-10.6655	-0.944452	22.7379	-10.9232	-0.686767	-19.7174	8.1074	-18.7485	7.1385	-11.2271	-0.3829	-9.68	-1.93	-11.61
334	0428ami	H3C6N2O2CL3	-48.4013	14.5245	-33.8768	23.1975	-10.6793	-1.2807	23.4279	-10.4489	-1.51115	22.6726	-11.2042	-0.755847	23.2554	-10.6214	-1.33859	-22.3549	10.3949	-16.1623	4.2023	-11.3859	-0.5741	-10.667	-1.293	-11.96
335	test2004	H10C8N4O2	-52.5732	12.9643	-39.6089	27.2537	-12.3552	-0.284801	27.2234	-12.3855	-0.254495	26.7051	-12.9038	0.263764	27.4219	-12.187	-0.45301	-19.5243	6.8843	-17.6266	4.9866	-11.5639	-1.0761	-10.597	-2.043	-12.64
336	test1055	H8C4O4P1CL3	-50.304	14.7861	-35.5179	25.209	-10.3089	-2.39109	25.4481	-10.0698	-2.63017	25.5502	-9.96769	-2.73231	25.2566	-10.2613	-2.43871	-19.107	6.407	-15.5648	2.8648	-10.2486	-2.4514	-8.83	-3.87	-12.7
337	test3003	H14C16O3	-69.9919	24.8788	-45.1131	34.5924	-10.5207	-2.22934	34.6712	-10.4419	-2.30807	34.6227	-10.4904	-2.25956	34.5577	-10.5554	-2.19456	-27.5232	14.7732	-25.0256	12.2756	-15.9882	3.2382	-13.592	0.842	-12.75
338	0402adn	H7C6N5	-48.5037	14.4661	-34.0376	22.2215	-11.8161	-1.78389	22.0706	-11.967	-1.63305	21.3055	-12.7321	-0.867855	22.2998	-11.7378	-1.86222	-20.1889	6.5889	-18.1989	4.5989	-13.904	0.304	-12.83	-0.77	-13.6
339	n007	H4C1N2O1	-44.0699	14.1747	-29.8952	15.8499	-14.0453	0.24526	15.5497	-14.3455	0.545541	17.6595	-12.2357	-1.56435	15.9074	-13.9878	0.187836	-18.4573	4.6573	-18.0249	4.2249	-12.6203	-1.1797	-11.512	-2.288	-13.8
340	test3002	H9C8N1O2	-55.252	14.3019	-40.9501	26.9652	-13.9849	0.0549398	26.9645	-13.9856	0.0555825	27.445	-13.5051	-0.424861	26.8232	-14.1269	0.196884	-22.7008	8.7708	-20.1102	6.1802	-13.2271	-0.7029	-11.491	-2.439	-13.93
341	test1020	H15C15N4O6S1CL1	-95.0491	22.6663	-72.3828	57.6864	-14.6964	0.696449	57.8251	-14.5577	0.557714	57.7166	-14.6662	0.666221	57.7379	-14.6449	0.644881	-32.8351	18.8351	-28.2641	14.2641	-20.2279	6.2279	-18.183	4.183	-14
342	test3001	H9C8N1O2	-57.4403	14.5161	-42.9242	28.1361	-14.7881	-0.0419249	28.1742	-14.75	-0.0799959	28.6943	-14.2299	-0.600126	28.0145	-14.9097	0.0796842	-23.8869	9.0569	-21.6056	6.7756	-13.5747	-1.2553	-11.77	-3.06	-14.83
343	n201	H3C5N2O2F3	-55.9034	15.8943	-40.0091	25.0177	-14.9914	-0.468587	25.1263	-14.8828	-0.577239	26.055	-13.9541	-1.50592	25.0567	-14.9524	-0.507639	-23.5854	8.1254	-22.9862	7.5262	-12.5466	-2.9134	-11.308	-4.152	-15.46
344	test1039	H15C14N5O6S1	-97.1973	24.1148	-73.0825	57.746	-15.3365	-0.163547	57.5545	-15.528	0.0279508	57.8377	-15.2448	-0.255173	57.6144	-15.4681	-0.0319073	-35.6289	20.1289	-28.4611	12.9611	-23.9384	8.4384	-21.659	6.159	-15.5
345	test2006	H3C4N2O2CL1	-47.9407	12.6256	-35.3151	21.4651	-13.85	-1.97997	21.4441	-13.871	-1.959	21.6015	-13.7136	-2.1164	21.4238	-13.8913	-1.9387	-19.3463	3.5163	-18.0212	2.1912	-10.8592	-4.9708	-10.043	-5.787	-15.83
346	test1054	H13C12N5O6S2	-97.2661	19.66	-77.6061	60.6249	-16.9812	0.781246	60.5228	-17.0833	0.883317	61.1078	-16.4983	0.298255	60.4835	-17.1226	0.922631	-36.7116	20.5116	-29.3807	13.1807	-24.6672	8.4672	-22.622	6.422	-16.2
347	test1049	H8C10N3O1CL1	-58.5532	14.8931	-43.6601	30.639	-13.0211	-3.37887	30.6017	-13.0584	-3.34161	29.8104	-13.8497	-2.55025	30.6421	-13.018	-3.38199	-20.5914	4.1914	-20.6922	4.2922	-12.9084	-3.4916	-11.276	-5.124	-16.4
348	n191	H4C4N2O2	-52.7887	16.2781	-36.5106	21.3874	-15.1232	-1.46681	21.3232	-15.1874	-1.40262	22.1975	-14.3131	-2.27693	21.4055	-15.1051	-1.48489	-22.8763	6.2863	-22.3044	5.7144	-13.6588	-2.9312	-12.43	-4.16	-16.59
349	n200	H3C4N2O2F1	-53.2107	14.746	-38.4647	22.7145	-15.7502	-1.16982	22.7854	-15.6793	-1.24074	23.5585	-14.9062	-2.01381	22.7791	-15.6856	-1.23438	-23.5585	6.6385	-22.8698	5.9498	-13.021	-3.899	-11.883	-5.037	-16.92
350	test1012	H18C16N4O7S1	-112.372	25.5377	-86.8346	70.6612	-16.1734	-1.02656	70.0288	-16.8058	-0.394225	70.5548	-16.2798	-0.920179	70.2897	-16.5449	-0.655145	-41.8543	24.6543	-34.505	17.305	-29.516	12.316	-26.207	9.007	-17.2
351	n202	H3C4N2O2CL1	-54.1633	14.3971	-39.7662	23.8659	-15.9003	-1.83973	23.9352	-15.831	-1.90904	24.1933	-15.5729	-2.1671	23.9044	-15.8618	-1.87815	-23.305	5.565	-22.2598	4.5198	-13.6011	-4.1389	-12.544	-5.196	-17.74
352	test2007	H3C3N3O3	-56.1322	13.8379	-42.2943	24.7332	-17.5611	-0.498889	24.6388	-17.6555	-0.40455	25.7643	-16.53	-1.52997	24.7772	-17.5171	-0.5429	-25.9383	7.8783	-22.7104	4.6504	-14.0774	-3.9826	-13.061	-4.999	-18.06
353	test1051	H16C15N4O5S1	-94.2033	19.4173	-74.786	58.7621	-16.0239	-4.27613	58.7022	-16.0838	-4.21623	58.6288	-16.1572	-4.14284	58.6286	-16.1574	-4.14257	-32.6192	12.3192	-27.7233	7.4233	-23.0625	2.7625	-20.646	0.346	-20.3
